# Supplementary material for: Tetra-n-butyl­ammonium iodido(pyrrolidine-1-carbodithio­ato-κ2 S,S′)(tris-tert-butoxy­silanethiol­ato-κS)cadmate(II)
Source: Acta Crystallogr Sect E Struct Rep Online. 2008 May 21;64(Pt 6):m832. doi: 10.1107/S1600536808014888 (PMC2961457; doi:10.1107/S1600536808014888)
Supplement: Supplementary file 1 [file e-64-0m832-sup1.cif]

##############################################################################
###                                                                        ###
###        Electronic paper (Acta Crystallographica Section E)             ###
###                                                                        ###
##############################################################################
#                                                                            #
# This CIF contains the data in a paper accepted for publication in Acta     #
# Crystallographica Section E. It conforms to the requirements of Notes      #
# for Authors for Section E, and has been peer reviewed under the auspices   #
# of the IUCr Commission on Journals.                                        #
#                                                                            #
# Full details of the Crystallographic Information File format               #
# are given in the paper "The Crystallographic Information File (CIF):       #
# a New Standard Archive File for Crystallography" by S. R. Hall, F. H.      #
# Allen and I. D. Brown [Acta Cryst. (1991), A47, 655-685].                  #
#                                                                            #
# The current version of the core CIF dictionary is obtainable from          #
# ftp://ftp.iucr.org/pub/cif_core.dic. The current version number is 2.4.    #
#                                                                            #
# Software is freely available for graphical display of the structure(s) in  #
# this CIF.  For information consult the CIF home page http://www.iucr.org/  #
# cif/home.html                                                              #
#                                                                            #
# This file may be used for bona fide research purposes within the           #
# scientific community so long as proper attribution is given to the journal # 
# article from which it was obtained.                                        #
#                                                                            #
##############################################################################
                                             
data_global
_audit_creation_method     'SHELX 97 & manual editing of form.cif'
_journal_date_recd_electronic     2008-05-13
_journal_date_accepted     2008-05-16
_journal_name_full     'Acta Crystallographica, Section E'
_journal_year     2008
_journal_volume     64
_journal_issue      6
_journal_page_first     m832
_journal_page_last     m832
_journal_paper_category     QM
_journal_coeditor_code     SG2247
_publ_contact_author_name     'Anna Kropid\/lowska'
_publ_contact_author_address
;
Department of Inorganic Chemistry
Chemical Faculty
Gda\'nsk University of Technology
11/12 G. Narutowicza Str.
80-952 Gda\'nsk, Poland
;
_publ_contact_author_email     anna@urethan.chem.pg.gda.pl
_publ_contact_author_fax     '048 58 3472694'
_publ_contact_author_phone     '048 58 3472592'
_publ_section_title
;\
Tetra-<i>n</i>-butylammonium
iodido(pyrrolidine-1-carbodithioato-\k^2^<i>S</i>,<i>S</i>')(tri-\
<i>tert</i>-butoxysilanethiolato-\k<i>S</i>)cadmate(II)
;
loop_
    _publ_author_name
    _publ_author_footnote
    _publ_author_address
    'Kropid\/lowska, Anna' .
;
Department of Inorganic Chemistry
Chemical Faculty
Gda\'nsk University of Technology
11/12 G. Narutowicza Str.
80-952 Gda\'nsk, Poland
;
    'Chojnacki, Jaros\/law' .
;
Department of Inorganic Chemistry
Chemical Faculty
Gda\'nsk University of Technology
11/12 G. Narutowicza Str.
80-952 Gda\'nsk, Poland
;
    'Becker, Barbara' .
;
Department of Inorganic Chemistry
Chemical Faculty
Gda\'nsk University of Technology
11/12 G. Narutowicza Str.
80-952 Gda\'nsk, Poland
;
_publ_section_synopsis     .
data_I
_chemical_name_systematic
;
Tetra-<i>n</i>-butylammonium iodido(pyrrolidine-1-carbodithioato-
\k^2^S,S')(tri-<i>tert</i>-butoxysilanethiolato-\k<i>S</i>)cadmate(II)
;
_chemical_formula_moiety     'C16 H36 N +, C17 H35 Cd I N O3 S3 Si -'
_chemical_formula_sum     'C33 H71 Cd I N2 O3 S3 Si'
_chemical_formula_iupac     '(C16 H36 N) [Cd (C5 H8 N S2) (C12 H27 O3 S Si) I]'
_chemical_formula_weight     907.49
_symmetry_cell_setting     monoclinic
_symmetry_space_group_name_H-M     'P 21/c'
_symmetry_space_group_name_Hall     '-P 2ybc'
loop_
    _symmetry_equiv_pos_as_xyz
    'x, y, z'
    '-x, y+1/2, -z+1/2'
    '-x, -y, -z'
    'x, -y-1/2, z-1/2'
_cell_length_a     14.8881(9)
_cell_length_b     16.3973(9)
_cell_length_c     18.6471(11)
_cell_angle_alpha     90
_cell_angle_beta     105.519(5)
_cell_angle_gamma     90
_cell_volume     4386.3(5)
_cell_formula_units_Z     4
_cell_measurement_theta_min     2.4795
_cell_measurement_theta_max     32.5498
_cell_measurement_temperature     120(2)
_exptl_crystal_description     needle
_exptl_crystal_colour     colourless
_exptl_crystal_size_max     0.34
_exptl_crystal_size_mid     0.08
_exptl_crystal_size_min     0.05
_exptl_crystal_density_diffrn     1.374
_exptl_crystal_density_method     'not measured'
_exptl_crystal_F_000     1880
_exptl_absorpt_coefficient_mu     1.402
_exptl_absorpt_correction_type     analytical
_exptl_absorpt_process_details
;
[CrysAlis RED (Oxford Diffraction, 2006); analytical numeric absorption
correction using a multifaceted crystal model based on expressions derived
by Clark & Reid (1995)]
;
_exptl_absorpt_correction_T_min     0.744
_exptl_absorpt_correction_T_max     0.943
_exptl_special_details
;
;
_diffrn_ambient_temperature     120(2)
_diffrn_radiation_type     MoK\a
_diffrn_radiation_wavelength     0.71073
_diffrn_radiation_monochromator     graphite
_diffrn_measurement_device_type     'Oxford Diffraction KM-4-CCD'
_diffrn_measurement_device     '4-axis \k geometry'
_diffrn_measurement_method     \w
_diffrn_detector_area_resol_mean     8.1883
_diffrn_reflns_number     32652
_diffrn_reflns_av_R_equivalents     0.0646
_diffrn_reflns_theta_min     2.39
_diffrn_reflns_theta_max     26
_diffrn_reflns_theta_full     26
_diffrn_measured_fraction_theta_max     0.999
_diffrn_measured_fraction_theta_full     0.999
_diffrn_reflns_limit_h_min     -17
_diffrn_reflns_limit_h_max     18
_diffrn_reflns_limit_k_min     -20
_diffrn_reflns_limit_k_max     19
_diffrn_reflns_limit_l_min     -22
_diffrn_reflns_limit_l_max     23
_refine_special_details
;
Refinement of <i>F</i>^2^ against ALL reflections. The weighted <i>R</i>-factor
<i>wR</i> and goodness of fit <i>S</i> are based on <i>F</i>^2^, conventional
<i>R</i>-factors <i>R</i> are based on <i>F</i>, with <i>F</i> set to zero for
negative <i>F</i>^2^. The threshold expression of <i>F</i>^2^ >
\s(<i>F</i>^2^) is used only for calculating <i>R</i>-factors(gt) <i>etc</i>.
and is not relevant to the choice of reflections for refinement.
<i>R</i>-factors based on <i>F</i>^2^ are statistically about twice as large
as those based on <i>F</i>, and <i>R</i>- factors based on ALL data will be
even larger.
;
_reflns_number_total     8628
_reflns_number_gt     5398
_reflns_threshold_expression     I>2\s(I)
_refine_ls_structure_factor_coef     Fsqd
_refine_ls_matrix_type     full
_refine_ls_R_factor_all     0.0748
_refine_ls_R_factor_gt     0.0388
_refine_ls_wR_factor_gt     0.0815
_refine_ls_wR_factor_ref     0.0877
_refine_ls_goodness_of_fit_ref     0.858
_refine_ls_restrained_S_all     0.858
_refine_ls_number_reflns     8628
_refine_ls_number_parameters     423
_refine_ls_number_restraints     0
_refine_ls_hydrogen_treatment     constr
_refine_ls_weighting_scheme     calc
_refine_ls_weighting_details
;
calc w=1/[\s^2^(Fo^2^)+(0.0471P)^2^]
where P=(Fo^2^+2Fc^2^)/3
;
_atom_sites_solution_hydrogens     geom
_atom_sites_solution_primary     direct
_atom_sites_solution_secondary     difmap
_refine_ls_shift/su_max     0.002
_refine_ls_shift/su_mean     0
_refine_diff_density_max     1.011
_refine_diff_density_min     -0.438
_refine_ls_extinction_method     none
loop_
    _atom_type_symbol
    _atom_type_description
    _atom_type_scat_dispersion_real
    _atom_type_scat_dispersion_imag
    _atom_type_scat_source
    C C 0.0033 0.0016 'International Tables Vol C Tables 4.2.6.8 and 6.1.1.4'
    H H 0 0 'International Tables Vol C Tables 4.2.6.8 and 6.1.1.4'
    Cd Cd -0.8075 1.2024 'International Tables Vol C Tables 4.2.6.8 and 6.1.1.4'
    N N 0.0061 0.0033 'International Tables Vol C Tables 4.2.6.8 and 6.1.1.4'
    O O 0.0106 0.006 'International Tables Vol C Tables 4.2.6.8 and 6.1.1.4'
    S S 0.1246 0.1234 'International Tables Vol C Tables 4.2.6.8 and 6.1.1.4'
    Si Si 0.0817 0.0704 'International Tables Vol C Tables 4.2.6.8 and 6.1.1.4'
    I I -0.4742 1.8119 'International Tables Vol C Tables 4.2.6.8 and 6.1.1.4'
_computing_data_collection
;
CrysAlis CCD (Oxford Diffraction, 2006)
;
_computing_cell_refinement
;
CrysAlis RED (Oxford Diffraction, 2006)
;
_computing_data_reduction
;
CrysAlis RED (Oxford Diffraction, 2006)
;
_computing_structure_solution     'SHELXS97 (Sheldrick, 2008)'
_computing_structure_refinement     'SHELXL97 (Sheldrick, 2008)'
_computing_molecular_graphics
;
ORTEP-3 for Windows (Farrugia, 1997) and Mercury (Macrae <i>et al.</i>,
2006)
;
_computing_publication_material     'WinGX (Farrugia, 1999)'
loop_
    _atom_site_type_symbol
    _atom_site_label
    _atom_site_fract_x
    _atom_site_fract_y
    _atom_site_fract_z
    _atom_site_U_iso_or_equiv
    _atom_site_adp_type
    _atom_site_calc_flag
    _atom_site_refinement_flags
    _atom_site_occupancy
    _atom_site_disorder_assembly
    _atom_site_disorder_group
    Cd Cd1 0.30998(2) 0.104413(19) 0.278712(17) 0.02783(9) Uani d . 1 . .
    N N1 0.3153(2) 0.3675(2) 0.29473(19) 0.0284(9) Uani d . 1 . .
    O O1 0.14159(19) -0.11475(17) 0.31904(16) 0.0316(7) Uani d . 1 . .
    O O2 0.1439(2) 0.01702(18) 0.23839(16) 0.0334(7) Uani d . 1 . .
    O O3 0.0676(2) 0.01545(18) 0.35510(16) 0.0337(7) Uani d . 1 . .
    S S2 0.22367(8) 0.23808(7) 0.22960(6) 0.0290(3) Uani d . 1 . .
    S S1 0.28545(8) 0.02356(7) 0.38426(6) 0.0299(3) Uani d . 1 . .
    S S3 0.41572(8) 0.23419(7) 0.33244(6) 0.0301(3) Uani d . 1 . .
    Si Si1 0.15373(8) -0.01594(8) 0.32351(7) 0.0288(3) Uani d . 1 . .
    I I1 0.39336(2) 0.034354(18) 0.179160(17) 0.03680(10) Uani d . 1 . .
    C C1 0.1167(3) -0.1721(3) 0.3691(3) 0.0353(11) Uani d . 1 . .
    C C2 0.1662(4) -0.1504(3) 0.4499(3) 0.0458(13) Uani d . 1 . .
    H H2A 0.2331 -0.1442 0.4553 0.069 Uiso calc R 1 . .
    H H2B 0.1561 -0.194 0.4828 0.069 Uiso calc R 1 . .
    H H2C 0.1409 -0.0991 0.4633 0.069 Uiso calc R 1 . .
    C C3 0.1497(4) -0.2547(3) 0.3498(3) 0.0466(13) Uani d . 1 . .
    H H3A 0.1195 -0.2673 0.2975 0.07 Uiso calc R 1 . .
    H H3B 0.1334 -0.2966 0.3817 0.07 Uiso calc R 1 . .
    H H3C 0.2175 -0.2536 0.3577 0.07 Uiso calc R 1 . .
    C C4 0.0115(3) -0.1730(3) 0.3562(3) 0.0487(14) Uani d . 1 . .
    H H4A -0.0101 -0.1181 0.364 0.073 Uiso calc R 1 . .
    H H4B -0.0051 -0.211 0.3911 0.073 Uiso calc R 1 . .
    H H4C -0.0181 -0.1905 0.305 0.073 Uiso calc R 1 . .
    C C5 0.0752(3) -0.0009(3) 0.1681(3) 0.0376(12) Uani d . 1 . .
    C C6 -0.0197(4) -0.0133(5) 0.1797(3) 0.074(2) Uani d . 1 . .
    H H6A -0.0206 -0.0645 0.2067 0.111 Uiso calc R 1 . .
    H H6B -0.0661 -0.016 0.1313 0.111 Uiso calc R 1 . .
    H H6C -0.0344 0.0322 0.2086 0.111 Uiso calc R 1 . .
    C C7 0.1083(4) -0.0747(4) 0.1348(3) 0.0630(17) Uani d . 1 . .
    H H7A 0.1736 -0.0672 0.1349 0.094 Uiso calc R 1 . .
    H H7B 0.0701 -0.0821 0.0836 0.094 Uiso calc R 1 . .
    H H7C 0.1027 -0.123 0.1643 0.094 Uiso calc R 1 . .
    C C8 0.0763(5) 0.0739(4) 0.1197(3) 0.076(2) Uani d . 1 . .
    H H8A 0.0558 0.1218 0.1424 0.114 Uiso calc R 1 . .
    H H8B 0.0341 0.065 0.0701 0.114 Uiso calc R 1 . .
    H H8C 0.1397 0.083 0.1153 0.114 Uiso calc R 1 . .
    C C9 0.0421(3) 0.0913(3) 0.3841(2) 0.0337(11) Uani d . 1 . .
    C C10 0.0733(4) 0.1643(3) 0.3458(3) 0.0437(13) Uani d . 1 . .
    H H10A 0.1415 0.1655 0.3579 0.066 Uiso calc R 1 . .
    H H10B 0.0508 0.2148 0.3632 0.066 Uiso calc R 1 . .
    H H10C 0.0476 0.1596 0.2918 0.066 Uiso calc R 1 . .
    C C11 0.0879(3) 0.0931(3) 0.4676(2) 0.0427(13) Uani d . 1 . .
    H H11A 0.0657 0.0468 0.4914 0.064 Uiso calc R 1 . .
    H H11B 0.0718 0.1442 0.4885 0.064 Uiso calc R 1 . .
    H H11C 0.1558 0.0896 0.4766 0.064 Uiso calc R 1 . .
    C C12 -0.0637(3) 0.0905(3) 0.3688(3) 0.0479(14) Uani d . 1 . .
    H H12A -0.0922 0.0938 0.315 0.072 Uiso calc R 1 . .
    H H12B -0.0837 0.1373 0.3933 0.072 Uiso calc R 1 . .
    H H12C -0.0834 0.0399 0.3881 0.072 Uiso calc R 1 . .
    C C13 0.3184(3) 0.2873(3) 0.2869(2) 0.0261(10) Uani d . 1 . .
    C C14 0.2327(3) 0.4177(3) 0.2626(3) 0.0347(11) Uani d . 1 . .
    H H14A 0.1761 0.3929 0.2715 0.042 Uiso calc R 1 . .
    H H14B 0.2232 0.4247 0.2083 0.042 Uiso calc R 1 . .
    C C15 0.2549(3) 0.4988(3) 0.3030(3) 0.0487(14) Uani d . 1 . .
    H H15A 0.2252 0.5446 0.2707 0.058 Uiso calc R 1 . .
    H H15B 0.2336 0.4994 0.3489 0.058 Uiso calc R 1 . .
    C C16 0.3595(3) 0.5039(3) 0.3208(3) 0.0474(14) Uani d . 1 . .
    H H16A 0.3845 0.5408 0.3635 0.057 Uiso calc R 1 . .
    H H16B 0.3795 0.5239 0.2774 0.057 Uiso calc R 1 . .
    C C17 0.3925(3) 0.4161(3) 0.3402(3) 0.0349(11) Uani d . 1 . .
    H H17A 0.4512 0.405 0.3266 0.042 Uiso calc R 1 . .
    H H17B 0.4021 0.4049 0.3939 0.042 Uiso calc R 1 . .
    N N2 0.4647(2) 0.19938(19) 0.59242(18) 0.0249(8) Uani d . 1 . .
    C C18 0.4401(3) 0.1098(2) 0.5800(2) 0.0289(10) Uani d . 1 . .
    H H18A 0.4986 0.078 0.5892 0.035 Uiso calc R 1 . .
    H H18B 0.4057 0.1019 0.5272 0.035 Uiso calc R 1 . .
    C C19 0.3819(3) 0.0751(3) 0.6284(3) 0.0341(11) Uani d . 1 . .
    H H19A 0.3298 0.1127 0.6281 0.041 Uiso calc R 1 . .
    H H19B 0.4208 0.0699 0.6803 0.041 Uiso calc R 1 . .
    C C20 0.3430(3) -0.0091(3) 0.5992(3) 0.0338(11) Uani d . 1 . .
    H H20A 0.3051 -0.0302 0.6314 0.041 Uiso calc R 1 . .
    H H20B 0.3011 -0.0024 0.5484 0.041 Uiso calc R 1 . .
    C C21 0.4168(3) -0.0712(3) 0.5966(3) 0.0421(12) Uani d . 1 . .
    H H21A 0.4612 -0.0755 0.6458 0.063 Uiso calc R 1 . .
    H H21B 0.4497 -0.0542 0.5601 0.063 Uiso calc R 1 . .
    H H21C 0.3873 -0.1244 0.5822 0.063 Uiso calc R 1 . .
    C C22 0.5240(3) 0.2197(2) 0.5404(2) 0.0277(10) Uani d . 1 . .
    H H22A 0.5757 0.1798 0.549 0.033 Uiso calc R 1 . .
    H H22B 0.4855 0.2121 0.4886 0.033 Uiso calc R 1 . .
    C C23 0.5655(3) 0.3042(3) 0.5468(2) 0.0332(11) Uani d . 1 . .
    H H23A 0.6056 0.3128 0.5979 0.04 Uiso calc R 1 . .
    H H23B 0.5149 0.3452 0.5373 0.04 Uiso calc R 1 . .
    C C24 0.6231(3) 0.3158(3) 0.4912(2) 0.0357(11) Uani d . 1 . .
    H H24A 0.669 0.2708 0.4973 0.043 Uiso calc R 1 . .
    H H24B 0.5814 0.3123 0.4401 0.043 Uiso calc R 1 . .
    C C25 0.6744(4) 0.3961(3) 0.4999(3) 0.0544(15) Uani d . 1 . .
    H H25A 0.7205 0.3977 0.5485 0.082 Uiso calc R 1 . .
    H H25B 0.6299 0.4409 0.4965 0.082 Uiso calc R 1 . .
    H H25C 0.706 0.4018 0.4604 0.082 Uiso calc R 1 . .
    C C26 0.5175(3) 0.2158(3) 0.6728(2) 0.0271(10) Uani d . 1 . .
    H H26A 0.4772 0.1998 0.7049 0.033 Uiso calc R 1 . .
    H H26B 0.5284 0.2752 0.6789 0.033 Uiso calc R 1 . .
    C C27 0.6106(3) 0.1726(3) 0.7009(2) 0.0327(11) Uani d . 1 . .
    H H27A 0.6519 0.1873 0.6693 0.039 Uiso calc R 1 . .
    H H27B 0.6008 0.1128 0.6977 0.039 Uiso calc R 1 . .
    C C28 0.6570(4) 0.1966(3) 0.7818(3) 0.0413(12) Uani d . 1 . .
    H H28A 0.6127 0.1862 0.8119 0.05 Uiso calc R 1 . .
    H H28B 0.712 0.1612 0.8012 0.05 Uiso calc R 1 . .
    C C29 0.6878(4) 0.2841(3) 0.7919(3) 0.0500(14) Uani d . 1 . .
    H H29A 0.6329 0.3197 0.7813 0.075 Uiso calc R 1 . .
    H H29B 0.7256 0.297 0.7577 0.075 Uiso calc R 1 . .
    H H29C 0.7249 0.2927 0.8433 0.075 Uiso calc R 1 . .
    C C30 0.3781(3) 0.2521(3) 0.5773(3) 0.0354(11) Uani d . 1 B .
    H H30A 0.3468 0.2422 0.6172 0.042 Uiso calc R 1 . .
    H H30B 0.3976 0.31 0.5806 0.042 Uiso calc R 1 . .
    C C31 0.3079(4) 0.2388(3) 0.5032(3) 0.0605(16) Uani d . 1 . .
    H H31A 0.288 0.181 0.4975 0.073 Uiso calc R 1 A 1
    H H31B 0.3351 0.2533 0.4619 0.073 Uiso calc R 1 A 1
    C C32 0.2223(7) 0.2961(6) 0.5028(6) 0.043(2) Uani d P 0.646(11) B 1
    H H32A 0.1647 0.2731 0.4693 0.052 Uiso calc PR 0.646(11) B 1
    H H32B 0.2137 0.2994 0.5535 0.052 Uiso calc PR 0.646(11) B 1
    C C33 0.2390(6) 0.3765(7) 0.4776(5) 0.057(3) Uani d P 0.646(11) B 1
    H H33A 0.246 0.3731 0.4269 0.086 Uiso calc PR 0.646(11) B 1
    H H33B 0.2962 0.3989 0.5108 0.086 Uiso calc PR 0.646(11) B 1
    H H33C 0.1863 0.4121 0.4781 0.086 Uiso calc PR 0.646(11) B 1
    C C32A 0.2498(10) 0.3141(12) 0.4648(9) 0.043(2) Uani d P 0.354(11) B 2
    H H32C 0.2891 0.3632 0.4672 0.052 Uiso calc PR 0.354(11) B 2
    H H32D 0.2163 0.3026 0.4123 0.052 Uiso calc PR 0.354(11) B 2
    C C33A 0.1826(15) 0.3225(15) 0.5139(10) 0.064(6) Uani d P 0.354(11) B 2
    H H33D 0.1408 0.3688 0.4968 0.097 Uiso calc PR 0.354(11) B 2
    H H33E 0.2184 0.3316 0.5656 0.097 Uiso calc PR 0.354(11) B 2
    H H33F 0.1458 0.2724 0.5109 0.097 Uiso calc PR 0.354(11) B 2
loop_
    _atom_site_aniso_label
    _atom_site_aniso_U_11
    _atom_site_aniso_U_22
    _atom_site_aniso_U_33
    _atom_site_aniso_U_12
    _atom_site_aniso_U_13
    _atom_site_aniso_U_23
    Cd1 0.03032(19) 0.02514(18) 0.02964(18) -0.00049(15) 0.01080(14) 0.00300(14)
    N1 0.027(2) 0.027(2) 0.031(2) 0.0019(17) 0.0088(17) 0.0000(16)
    O1 0.0297(17) 0.0344(18) 0.0331(18) -0.0072(14) 0.0127(14) -0.0026(14)
    O2 0.0301(17) 0.044(2) 0.0260(17) -0.0020(15) 0.0079(14) 0.0019(14)
    O3 0.0327(18) 0.0352(19) 0.0368(18) -0.0021(14) 0.0157(14) -0.0017(14)
    S2 0.0277(6) 0.0257(6) 0.0322(6) 0.0001(5) 0.0053(5) 0.0009(5)
    S1 0.0329(6) 0.0317(7) 0.0246(6) -0.0063(5) 0.0067(5) 0.0031(5)
    S3 0.0291(6) 0.0280(6) 0.0304(6) -0.0029(5) 0.0032(5) 0.0043(5)
    Si1 0.0270(7) 0.0339(8) 0.0271(7) -0.0037(6) 0.0098(5) 0.0004(5)
    I1 0.0454(2) 0.02957(17) 0.04242(19) 0.00608(15) 0.02381(15) 0.00383(14)
    C1 0.041(3) 0.025(3) 0.044(3) -0.005(2) 0.018(2) 0.004(2)
    C2 0.056(3) 0.040(3) 0.045(3) -0.005(3) 0.019(3) 0.009(2)
    C3 0.045(3) 0.040(3) 0.057(3) -0.009(3) 0.018(3) -0.004(3)
    C4 0.039(3) 0.041(3) 0.075(4) -0.009(2) 0.029(3) 0.001(3)
    C5 0.030(3) 0.049(3) 0.030(3) -0.001(2) 0.002(2) -0.002(2)
    C6 0.034(3) 0.142(6) 0.045(3) -0.011(4) 0.007(3) -0.019(4)
    C7 0.062(4) 0.072(4) 0.048(4) 0.007(3) 0.002(3) -0.024(3)
    C8 0.084(5) 0.087(5) 0.041(4) -0.001(4) -0.013(3) 0.015(3)
    C9 0.033(3) 0.039(3) 0.035(3) 0.003(2) 0.018(2) -0.004(2)
    C10 0.056(3) 0.034(3) 0.046(3) 0.006(3) 0.023(3) 0.000(2)
    C11 0.048(3) 0.047(3) 0.037(3) -0.001(3) 0.019(2) 0.001(2)
    C12 0.047(3) 0.052(3) 0.047(3) -0.005(3) 0.017(3) -0.010(3)
    C13 0.030(2) 0.024(2) 0.030(2) -0.0016(19) 0.017(2) 0.0008(19)
    C14 0.034(3) 0.028(3) 0.045(3) 0.001(2) 0.015(2) -0.001(2)
    C15 0.046(3) 0.036(3) 0.066(4) 0.001(2) 0.018(3) -0.007(3)
    C16 0.047(3) 0.035(3) 0.065(4) -0.002(2) 0.024(3) -0.012(3)
    C17 0.033(3) 0.034(3) 0.041(3) -0.005(2) 0.015(2) -0.007(2)
    N2 0.030(2) 0.0176(19) 0.028(2) -0.0002(15) 0.0099(16) -0.0040(15)
    C18 0.036(3) 0.019(2) 0.032(3) -0.004(2) 0.011(2) -0.0033(19)
    C19 0.041(3) 0.030(3) 0.037(3) -0.003(2) 0.021(2) -0.002(2)
    C20 0.037(3) 0.033(3) 0.032(3) -0.003(2) 0.012(2) 0.002(2)
    C21 0.047(3) 0.032(3) 0.050(3) -0.003(2) 0.017(3) -0.004(2)
    C22 0.038(3) 0.027(2) 0.020(2) -0.002(2) 0.011(2) -0.0016(18)
    C23 0.045(3) 0.025(3) 0.029(3) -0.004(2) 0.009(2) 0.0035(19)
    C24 0.038(3) 0.038(3) 0.030(3) -0.006(2) 0.007(2) 0.004(2)
    C25 0.068(4) 0.050(3) 0.048(3) -0.022(3) 0.020(3) 0.007(3)
    C26 0.037(3) 0.027(2) 0.022(2) -0.004(2) 0.015(2) -0.0053(19)
    C27 0.044(3) 0.021(2) 0.035(3) 0.001(2) 0.015(2) 0.002(2)
    C28 0.046(3) 0.041(3) 0.035(3) -0.001(2) 0.006(2) -0.002(2)
    C29 0.056(4) 0.050(3) 0.040(3) -0.006(3) 0.008(3) -0.012(2)
    C30 0.039(3) 0.025(3) 0.045(3) 0.001(2) 0.015(2) -0.007(2)
    C31 0.047(3) 0.045(3) 0.078(4) 0.014(3) -0.003(3) -0.017(3)
    C32 0.035(5) 0.057(6) 0.042(6) 0.006(4) 0.018(4) -0.008(4)
    C33 0.048(6) 0.075(9) 0.045(5) -0.002(5) 0.006(4) 0.005(5)
    C32A 0.035(5) 0.057(6) 0.042(6) 0.006(4) 0.018(4) -0.008(4)
    C33A 0.061(14) 0.098(17) 0.041(10) 0.006(12) 0.025(10) -0.014(10)
_geom_special_details
;
All e.s.d.'s (except the e.s.d. in the dihedral angle between two l.s. planes)
are estimated using the full covariance matrix. The cell e.s.d.'s are taken
into account individually in the estimation of e.s.d.'s in distances, angles
and torsion angles; correlations between e.s.d.'s in cell parameters are only
used when they are defined by crystal symmetry. An approximate (isotropic)
treatment of cell e.s.d.'s is used for estimating e.s.d.'s involving l.s.
planes.
;
loop_
    _geom_bond_atom_site_label_1
    _geom_bond_atom_site_label_2
    _geom_bond_site_symmetry_2
    _geom_bond_distance
    _geom_bond_publ_flag
    Cd1 S1 . 2.4798(11) ?
    Cd1 S2 . 2.5815(11) ?
    Cd1 S3 . 2.6770(11) ?
    Cd1 I1 . 2.7459(4) ?
    N1 C13 . 1.326(5) ?
    N1 C14 . 1.467(5) ?
    N1 C17 . 1.468(5) ?
    O1 C1 . 1.441(5) ?
    O1 Si1 . 1.630(3) ?
    O2 C5 . 1.460(5) ?
    O2 Si1 . 1.646(3) ?
    O3 C9 . 1.446(5) ?
    O3 Si1 . 1.631(3) ?
    S2 C13 . 1.726(4) ?
    S1 Si1 . 2.0880(16) ?
    S3 C13 . 1.709(4) ?
    C1 C3 . 1.517(6) ?
    C1 C4 . 1.519(6) ?
    C1 C2 . 1.532(6) ?
    C2 H2A . 0.98 ?
    C2 H2B . 0.98 ?
    C2 H2C . 0.98 ?
    C3 H3A . 0.98 ?
    C3 H3B . 0.98 ?
    C3 H3C . 0.98 ?
    C4 H4A . 0.98 ?
    C4 H4B . 0.98 ?
    C4 H4C . 0.98 ?
    C5 C6 . 1.500(7) ?
    C5 C7 . 1.503(7) ?
    C5 C8 . 1.526(7) ?
    C6 H6A . 0.98 ?
    C6 H6B . 0.98 ?
    C6 H6C . 0.98 ?
    C7 H7A . 0.98 ?
    C7 H7B . 0.98 ?
    C7 H7C . 0.98 ?
    C8 H8A . 0.98 ?
    C8 H8B . 0.98 ?
    C8 H8C . 0.98 ?
    C9 C12 . 1.524(6) ?
    C9 C11 . 1.525(6) ?
    C9 C10 . 1.529(6) ?
    C10 H10A . 0.98 ?
    C10 H10B . 0.98 ?
    C10 H10C . 0.98 ?
    C11 H11A . 0.98 ?
    C11 H11B . 0.98 ?
    C11 H11C . 0.98 ?
    C12 H12A . 0.98 ?
    C12 H12B . 0.98 ?
    C12 H12C . 0.98 ?
    C14 C15 . 1.521(6) ?
    C14 H14A . 0.99 ?
    C14 H14B . 0.99 ?
    C15 C16 . 1.505(7) ?
    C15 H15A . 0.99 ?
    C15 H15B . 0.99 ?
    C16 C17 . 1.533(6) ?
    C16 H16A . 0.99 ?
    C16 H16B . 0.99 ?
    C17 H17A . 0.99 ?
    C17 H17B . 0.99 ?
    N2 C22 . 1.513(5) ?
    N2 C30 . 1.516(5) ?
    N2 C18 . 1.517(5) ?
    N2 C26 . 1.518(5) ?
    C18 C19 . 1.518(6) ?
    C18 H18A . 0.99 ?
    C18 H18B . 0.99 ?
    C19 C20 . 1.539(6) ?
    C19 H19A . 0.99 ?
    C19 H19B . 0.99 ?
    C20 C21 . 1.509(6) ?
    C20 H20A . 0.99 ?
    C20 H20B . 0.99 ?
    C21 H21A . 0.98 ?
    C21 H21B . 0.98 ?
    C21 H21C . 0.98 ?
    C22 C23 . 1.509(6) ?
    C22 H22A . 0.99 ?
    C22 H22B . 0.99 ?
    C23 C24 . 1.524(6) ?
    C23 H23A . 0.99 ?
    C23 H23B . 0.99 ?
    C24 C25 . 1.509(6) ?
    C24 H24A . 0.99 ?
    C24 H24B . 0.99 ?
    C25 H25A . 0.98 ?
    C25 H25B . 0.98 ?
    C25 H25C . 0.98 ?
    C26 C27 . 1.519(6) ?
    C26 H26A . 0.99 ?
    C26 H26B . 0.99 ?
    C27 C28 . 1.532(6) ?
    C27 H27A . 0.99 ?
    C27 H27B . 0.99 ?
    C28 C29 . 1.502(7) ?
    C28 H28A . 0.99 ?
    C28 H28B . 0.99 ?
    C29 H29A . 0.98 ?
    C29 H29B . 0.98 ?
    C29 H29C . 0.98 ?
    C30 C31 . 1.510(7) ?
    C30 H30A . 0.99 ?
    C30 H30B . 0.99 ?
    C31 C32A . 1.566(18) ?
    C31 C32 . 1.581(10) ?
    C31 H31A . 0.99 ?
    C31 H31B . 0.99 ?
    C32 C33 . 1.444(14) ?
    C32 H32A . 0.99 ?
    C32 H32B . 0.99 ?
    C33 H33A . 0.98 ?
    C33 H33B . 0.98 ?
    C33 H33C . 0.98 ?
    C32A C33A . 1.53(2) ?
    C32A H32C . 0.99 ?
    C32A H32D . 0.99 ?
    C33A H33D . 0.98 ?
    C33A H33E . 0.98 ?
    C33A H33F . 0.98 ?
loop_
    _geom_angle_atom_site_label_1
    _geom_angle_atom_site_label_2
    _geom_angle_atom_site_label_3
    _geom_angle_site_symmetry_1
    _geom_angle_site_symmetry_3
    _geom_angle
    _geom_angle_publ_flag
    S1 Cd1 S2 . . 124.78(4) ?
    S1 Cd1 S3 . . 108.95(4) ?
    S2 Cd1 S3 . . 69.20(3) ?
    S1 Cd1 I1 . . 120.14(3) ?
    S2 Cd1 I1 . . 112.80(3) ?
    S3 Cd1 I1 . . 104.99(3) ?
    C13 N1 C14 . . 124.2(4) ?
    C13 N1 C17 . . 123.8(4) ?
    C14 N1 C17 . . 111.9(3) ?
    C1 O1 Si1 . . 131.3(3) ?
    C5 O2 Si1 . . 131.3(3) ?
    C9 O3 Si1 . . 135.8(3) ?
    C13 S2 Cd1 . . 86.03(14) ?
    Si1 S1 Cd1 . . 92.96(5) ?
    C13 S3 Cd1 . . 83.34(14) ?
    O1 Si1 O3 . . 104.18(15) ?
    O1 Si1 O2 . . 107.28(16) ?
    O3 Si1 O2 . . 111.67(16) ?
    O1 Si1 S1 . . 114.29(12) ?
    O3 Si1 S1 . . 114.92(12) ?
    O2 Si1 S1 . . 104.45(12) ?
    O1 C1 C3 . . 105.9(4) ?
    O1 C1 C4 . . 109.7(4) ?
    C3 C1 C4 . . 109.8(4) ?
    O1 C1 C2 . . 110.3(4) ?
    C3 C1 C2 . . 109.8(4) ?
    C4 C1 C2 . . 111.2(4) ?
    C1 C2 H2A . . 109.5 ?
    C1 C2 H2B . . 109.5 ?
    H2A C2 H2B . . 109.5 ?
    C1 C2 H2C . . 109.5 ?
    H2A C2 H2C . . 109.5 ?
    H2B C2 H2C . . 109.5 ?
    C1 C3 H3A . . 109.5 ?
    C1 C3 H3B . . 109.5 ?
    H3A C3 H3B . . 109.5 ?
    C1 C3 H3C . . 109.5 ?
    H3A C3 H3C . . 109.5 ?
    H3B C3 H3C . . 109.5 ?
    C1 C4 H4A . . 109.5 ?
    C1 C4 H4B . . 109.5 ?
    H4A C4 H4B . . 109.5 ?
    C1 C4 H4C . . 109.5 ?
    H4A C4 H4C . . 109.5 ?
    H4B C4 H4C . . 109.5 ?
    O2 C5 C6 . . 111.1(4) ?
    O2 C5 C7 . . 107.7(4) ?
    C6 C5 C7 . . 112.0(5) ?
    O2 C5 C8 . . 104.7(4) ?
    C6 C5 C8 . . 110.8(5) ?
    C7 C5 C8 . . 110.2(5) ?
    C5 C6 H6A . . 109.5 ?
    C5 C6 H6B . . 109.5 ?
    H6A C6 H6B . . 109.5 ?
    C5 C6 H6C . . 109.5 ?
    H6A C6 H6C . . 109.5 ?
    H6B C6 H6C . . 109.5 ?
    C5 C7 H7A . . 109.5 ?
    C5 C7 H7B . . 109.5 ?
    H7A C7 H7B . . 109.5 ?
    C5 C7 H7C . . 109.5 ?
    H7A C7 H7C . . 109.5 ?
    H7B C7 H7C . . 109.5 ?
    C5 C8 H8A . . 109.5 ?
    C5 C8 H8B . . 109.5 ?
    H8A C8 H8B . . 109.5 ?
    C5 C8 H8C . . 109.5 ?
    H8A C8 H8C . . 109.5 ?
    H8B C8 H8C . . 109.5 ?
    O3 C9 C12 . . 106.5(4) ?
    O3 C9 C11 . . 108.0(4) ?
    C12 C9 C11 . . 110.4(4) ?
    O3 C9 C10 . . 110.9(3) ?
    C12 C9 C10 . . 110.3(4) ?
    C11 C9 C10 . . 110.6(4) ?
    C9 C10 H10A . . 109.5 ?
    C9 C10 H10B . . 109.5 ?
    H10A C10 H10B . . 109.5 ?
    C9 C10 H10C . . 109.5 ?
    H10A C10 H10C . . 109.5 ?
    H10B C10 H10C . . 109.5 ?
    C9 C11 H11A . . 109.5 ?
    C9 C11 H11B . . 109.5 ?
    H11A C11 H11B . . 109.5 ?
    C9 C11 H11C . . 109.5 ?
    H11A C11 H11C . . 109.5 ?
    H11B C11 H11C . . 109.5 ?
    C9 C12 H12A . . 109.5 ?
    C9 C12 H12B . . 109.5 ?
    H12A C12 H12B . . 109.5 ?
    C9 C12 H12C . . 109.5 ?
    H12A C12 H12C . . 109.5 ?
    H12B C12 H12C . . 109.5 ?
    N1 C13 S3 . . 120.1(3) ?
    N1 C13 S2 . . 119.0(3) ?
    S3 C13 S2 . . 120.9(2) ?
    N1 C14 C15 . . 103.9(4) ?
    N1 C14 H14A . . 111 ?
    C15 C14 H14A . . 111 ?
    N1 C14 H14B . . 111 ?
    C15 C14 H14B . . 111 ?
    H14A C14 H14B . . 109 ?
    C16 C15 C14 . . 103.5(4) ?
    C16 C15 H15A . . 111.1 ?
    C14 C15 H15A . . 111.1 ?
    C16 C15 H15B . . 111.1 ?
    C14 C15 H15B . . 111.1 ?
    H15A C15 H15B . . 109 ?
    C15 C16 C17 . . 104.4(4) ?
    C15 C16 H16A . . 110.9 ?
    C17 C16 H16A . . 110.9 ?
    C15 C16 H16B . . 110.9 ?
    C17 C16 H16B . . 110.9 ?
    H16A C16 H16B . . 108.9 ?
    N1 C17 C16 . . 102.8(4) ?
    N1 C17 H17A . . 111.2 ?
    C16 C17 H17A . . 111.2 ?
    N1 C17 H17B . . 111.2 ?
    C16 C17 H17B . . 111.2 ?
    H17A C17 H17B . . 109.1 ?
    C22 N2 C30 . . 111.6(3) ?
    C22 N2 C18 . . 105.9(3) ?
    C30 N2 C18 . . 111.4(3) ?
    C22 N2 C26 . . 110.9(3) ?
    C30 N2 C26 . . 105.8(3) ?
    C18 N2 C26 . . 111.2(3) ?
    N2 C18 C19 . . 115.2(3) ?
    N2 C18 H18A . . 108.5 ?
    C19 C18 H18A . . 108.5 ?
    N2 C18 H18B . . 108.5 ?
    C19 C18 H18B . . 108.5 ?
    H18A C18 H18B . . 107.5 ?
    C18 C19 C20 . . 110.3(4) ?
    C18 C19 H19A . . 109.6 ?
    C20 C19 H19A . . 109.6 ?
    C18 C19 H19B . . 109.6 ?
    C20 C19 H19B . . 109.6 ?
    H19A C19 H19B . . 108.1 ?
    C21 C20 C19 . . 114.1(4) ?
    C21 C20 H20A . . 108.7 ?
    C19 C20 H20A . . 108.7 ?
    C21 C20 H20B . . 108.7 ?
    C19 C20 H20B . . 108.7 ?
    H20A C20 H20B . . 107.6 ?
    C20 C21 H21A . . 109.5 ?
    C20 C21 H21B . . 109.5 ?
    H21A C21 H21B . . 109.5 ?
    C20 C21 H21C . . 109.5 ?
    H21A C21 H21C . . 109.5 ?
    H21B C21 H21C . . 109.5 ?
    C23 C22 N2 . . 116.6(3) ?
    C23 C22 H22A . . 108.1 ?
    N2 C22 H22A . . 108.1 ?
    C23 C22 H22B . . 108.1 ?
    N2 C22 H22B . . 108.1 ?
    H22A C22 H22B . . 107.3 ?
    C22 C23 C24 . . 110.7(4) ?
    C22 C23 H23A . . 109.5 ?
    C24 C23 H23A . . 109.5 ?
    C22 C23 H23B . . 109.5 ?
    C24 C23 H23B . . 109.5 ?
    H23A C23 H23B . . 108.1 ?
    C25 C24 C23 . . 113.3(4) ?
    C25 C24 H24A . . 108.9 ?
    C23 C24 H24A . . 108.9 ?
    C25 C24 H24B . . 108.9 ?
    C23 C24 H24B . . 108.9 ?
    H24A C24 H24B . . 107.7 ?
    C24 C25 H25A . . 109.5 ?
    C24 C25 H25B . . 109.5 ?
    H25A C25 H25B . . 109.5 ?
    C24 C25 H25C . . 109.5 ?
    H25A C25 H25C . . 109.5 ?
    H25B C25 H25C . . 109.5 ?
    N2 C26 C27 . . 116.2(3) ?
    N2 C26 H26A . . 108.2 ?
    C27 C26 H26A . . 108.2 ?
    N2 C26 H26B . . 108.2 ?
    C27 C26 H26B . . 108.2 ?
    H26A C26 H26B . . 107.4 ?
    C26 C27 C28 . . 110.5(4) ?
    C26 C27 H27A . . 109.6 ?
    C28 C27 H27A . . 109.6 ?
    C26 C27 H27B . . 109.6 ?
    C28 C27 H27B . . 109.6 ?
    H27A C27 H27B . . 108.1 ?
    C29 C28 C27 . . 114.3(4) ?
    C29 C28 H28A . . 108.7 ?
    C27 C28 H28A . . 108.7 ?
    C29 C28 H28B . . 108.7 ?
    C27 C28 H28B . . 108.7 ?
    H28A C28 H28B . . 107.6 ?
    C28 C29 H29A . . 109.5 ?
    C28 C29 H29B . . 109.5 ?
    H29A C29 H29B . . 109.5 ?
    C28 C29 H29C . . 109.5 ?
    H29A C29 H29C . . 109.5 ?
    H29B C29 H29C . . 109.5 ?
    C31 C30 N2 . . 115.7(4) ?
    C31 C30 H30A . . 108.4 ?
    N2 C30 H30A . . 108.4 ?
    C31 C30 H30B . . 108.4 ?
    N2 C30 H30B . . 108.4 ?
    H30A C30 H30B . . 107.4 ?
    C30 C31 C32A . . 117.8(8) ?
    C30 C31 C32 . . 106.1(5) ?
    C30 C31 H31A . . 110.5 ?
    C32A C31 H31A . . 126.3 ?
    C32 C31 H31A . . 110.5 ?
    C30 C31 H31B . . 110.5 ?
    C32A C31 H31B . . 75.3 ?
    C32 C31 H31B . . 110.5 ?
    H31A C31 H31B . . 108.7 ?
    C33 C32 C31 . . 109.6(9) ?
    C33 C32 H32A . . 109.8 ?
    C31 C32 H32A . . 109.8 ?
    C33 C32 H32B . . 109.8 ?
    C31 C32 H32B . . 109.8 ?
    H32A C32 H32B . . 108.2 ?
    C33A C32A C31 . . 99.6(14) ?
    C33A C32A H32C . . 111.9 ?
    C31 C32A H32C . . 111.9 ?
    C33A C32A H32D . . 111.9 ?
    C31 C32A H32D . . 111.9 ?
    H32C C32A H32D . . 109.6 ?
    C32A C33A H33D . . 109.5 ?
    C32A C33A H33E . . 109.5 ?
    H33D C33A H33E . . 109.5 ?
    C32A C33A H33F . . 109.5 ?
    H33D C33A H33F . . 109.5 ?
    H33E C33A H33F . . 109.5 ?
loop_
    _geom_torsion_atom_site_label_1
    _geom_torsion_atom_site_label_2
    _geom_torsion_atom_site_label_3
    _geom_torsion_atom_site_label_4
    _geom_torsion_site_symmetry_1
    _geom_torsion_site_symmetry_2
    _geom_torsion_site_symmetry_3
    _geom_torsion_site_symmetry_4
    _geom_torsion
    _geom_torsion_publ_flag
    S1 Cd1 S2 C13 . . . . 94.76(14) ?
    S3 Cd1 S2 C13 . . . . -4.40(14) ?
    I1 Cd1 S2 C13 . . . . -102.47(14) ?
    S2 Cd1 S1 Si1 . . . . 71.18(6) ?
    S3 Cd1 S1 Si1 . . . . 148.54(5) ?
    I1 Cd1 S1 Si1 . . . . -90.42(5) ?
    S1 Cd1 S3 C13 . . . . -116.52(14) ?
    S2 Cd1 S3 C13 . . . . 4.46(14) ?
    I1 Cd1 S3 C13 . . . . 113.57(14) ?
    C1 O1 Si1 O3 . . . . -40.7(4) ?
    C1 O1 Si1 O2 . . . . -159.2(3) ?
    C1 O1 Si1 S1 . . . . 85.6(4) ?
    C9 O3 Si1 O1 . . . . 168.0(4) ?
    C9 O3 Si1 O2 . . . . -76.5(4) ?
    C9 O3 Si1 S1 . . . . 42.2(4) ?
    C5 O2 Si1 O1 . . . . 47.7(4) ?
    C5 O2 Si1 O3 . . . . -65.9(4) ?
    C5 O2 Si1 S1 . . . . 169.4(3) ?
    Cd1 S1 Si1 O1 . . . . 123.88(12) ?
    Cd1 S1 Si1 O3 . . . . -115.73(13) ?
    Cd1 S1 Si1 O2 . . . . 6.96(13) ?
    Si1 O1 C1 C3 . . . . -160.4(3) ?
    Si1 O1 C1 C4 . . . . 81.2(5) ?
    Si1 O1 C1 C2 . . . . -41.6(5) ?
    Si1 O2 C5 C6 . . . . 34.7(6) ?
    Si1 O2 C5 C7 . . . . -88.3(5) ?
    Si1 O2 C5 C8 . . . . 154.3(4) ?
    Si1 O3 C9 C12 . . . . 153.6(3) ?
    Si1 O3 C9 C11 . . . . -87.8(5) ?
    Si1 O3 C9 C10 . . . . 33.6(6) ?
    C14 N1 C13 S3 . . . . -175.3(3) ?
    C17 N1 C13 S3 . . . . 1.2(5) ?
    C14 N1 C13 S2 . . . . 5.4(5) ?
    C17 N1 C13 S2 . . . . -178.2(3) ?
    Cd1 S3 C13 N1 . . . . 173.3(3) ?
    Cd1 S3 C13 S2 . . . . -7.3(2) ?
    Cd1 S2 C13 N1 . . . . -173.1(3) ?
    Cd1 S2 C13 S3 . . . . 7.5(2) ?
    C13 N1 C14 C15 . . . . 165.6(4) ?
    C17 N1 C14 C15 . . . . -11.2(5) ?
    N1 C14 C15 C16 . . . . 29.8(5) ?
    C14 C15 C16 C17 . . . . -37.3(5) ?
    C13 N1 C17 C16 . . . . 171.6(4) ?
    C14 N1 C17 C16 . . . . -11.6(5) ?
    C15 C16 C17 N1 . . . . 30.1(5) ?
    C22 N2 C18 C19 . . . . 178.6(4) ?
    C30 N2 C18 C19 . . . . -59.8(5) ?
    C26 N2 C18 C19 . . . . 58.0(5) ?
    N2 C18 C19 C20 . . . . 167.2(4) ?
    C18 C19 C20 C21 . . . . 58.8(5) ?
    C30 N2 C22 C23 . . . . 63.9(5) ?
    C18 N2 C22 C23 . . . . -174.6(4) ?
    C26 N2 C22 C23 . . . . -53.8(5) ?
    N2 C22 C23 C24 . . . . -180.0(4) ?
    C22 C23 C24 C25 . . . . -174.2(4) ?
    C22 N2 C26 C27 . . . . -56.0(4) ?
    C30 N2 C26 C27 . . . . -177.3(4) ?
    C18 N2 C26 C27 . . . . 61.6(4) ?
    N2 C26 C27 C28 . . . . 178.3(4) ?
    C26 C27 C28 C29 . . . . -67.5(5) ?
    C22 N2 C30 C31 . . . . 66.4(5) ?
    C18 N2 C30 C31 . . . . -51.9(5) ?
    C26 N2 C30 C31 . . . . -172.9(4) ?
    N2 C30 C31 C32A . . . . -147.3(7) ?
    N2 C30 C31 C32 . . . . 176.6(5) ?
    C30 C31 C32 C33 . . . . 85.9(8) ?
    C32A C31 C32 C33 . . . . -29.8(12) ?
    C30 C31 C32A C33A . . . . -74.3(14) ?
    C32 C31 C32A C33A . . . . 4.1(11) ?
loop_
    _geom_hbond_atom_site_label_D
    _geom_hbond_atom_site_label_H
    _geom_hbond_atom_site_label_A
    _geom_hbond_site_symmetry_A
    _geom_hbond_distance_DH
    _geom_hbond_distance_HA
    _geom_hbond_distance_DA
    _geom_hbond_angle_DHA
    C17 H17A I1 2_655 0.99 3.16 3.830(4) 126
    C30 H30B I1 4_566 0.99 3.15 3.960(4) 139
    C31 H31B S3 . 0.99 2.99 3.931(7) 160
