# Supplementary material for: Tetra-n-butyl­ammonium iodido(pyrrolidine-1-carbodithio­ato-κ2 S,S′)(tris-tert-butoxy­silanethiol­ato-κS)cadmate(II)
Source: Acta Crystallogr Sect E Struct Rep Online. 2008 May 21;64(Pt 6):m832. doi: 10.1107/S1600536808014888 (PMC2961457; doi:10.1107/S1600536808014888)
Supplement: Supplementary file 2 [file e-64-0m832-Isup2.hkl]

#
# h,k,l, Fc-squared, Fo-squared, sigma(Fo-squared) and status flag
#
data_I
_shelx_title ' krop97 in P2(1)/c'
_shelx_refln_list_code          4
_shelx_F_calc_maximum      370.75
_exptl_crystal_F_000      1880.00
_reflns_d_resolution_high  0.8107
 
loop_
 _symmetry_equiv_pos_as_xyz
 'x, y, z'
 '-x, y+1/2, -z+1/2'
 '-x, -y, -z'
 'x, -y-1/2, z-1/2'
 
_cell_length_a    14.8881
_cell_length_b    16.3973
_cell_length_c    18.6471
_cell_angle_alpha  90.000
_cell_angle_beta  105.519
_cell_angle_gamma  90.000
 
_shelx_F_squared_multiplier     1.000
 
loop_
 _refln_index_h
 _refln_index_k
 _refln_index_l
 _refln_F_squared_calc
 _refln_F_squared_meas
 _refln_F_squared_sigma
 _refln_observed_status
   2   0   0    13217.21    13084.69   6924.33 o
   3   0   0    85174.75    98884.88    463.04 o
   4   0   0    70001.11    77457.70    496.14 o
   5   0   0        7.30      -45.58    247.34 o
   6   0   0     1922.69     1805.54    202.28 o
   7   0   0     9089.23     9333.96    272.61 o
   8   0   0     2558.97     2289.43    214.84 o
   9   0   0     9545.64     9551.20    309.94 o
  10   0   0    18715.01    18700.62    611.73 o
  11   0   0    28883.49    28028.56    512.99 o
  12   0   0       91.79      -83.33    292.36 o
  13   0   0    28757.51    31378.59    708.00 o
  14   0   0     1185.73     1283.35    381.94 o
  15   0   0        6.41      191.59    381.97 o
  16   0   0        2.54     -146.91    427.74 o
  17   0   0      133.18     -181.10    487.19 o
   2   1   0    26652.46    31051.87    203.25 o
   3   1   0     6026.63     6359.39    149.35 o
   4   1   0     4923.43     4560.04    203.04 o
   5   1   0    10847.98    11499.60    195.37 o
   6   1   0     1153.17     1048.67    147.19 o
   7   1   0      188.12      177.88    143.20 o
   8   1   0       22.58       98.64    150.32 o
   9   1   0    15508.57    15717.08    206.88 o
  10   1   0     4937.48     4721.06    193.77 o
  11   1   0     1518.69     1450.81    204.81 o
  12   1   0     7254.59     6883.27    238.59 o
  13   1   0      133.18      310.70    218.45 o
  14   1   0     1637.90     1631.90    242.50 o
  15   1   0      353.68      226.66    271.89 o
  16   1   0      177.40      159.50    293.91 o
  17   1   0       52.05      340.50    333.25 o
   0   2   0    38360.25     1593.28    130.24 o
   1   2   0     5963.33     6673.47    106.26 o
   2   2   0       17.83      -18.50     64.23 o
   3   2   0    25645.00    28929.39    248.40 o
   4   2   0    34153.77    37282.35    294.96 o
   5   2   0      352.99      234.59     97.56 o
   6   2   0     4223.99     4814.67    159.55 o
   7   2   0     2732.34     2402.65    147.88 o
   8   2   0     1267.52     1076.92    141.96 o
   9   2   0    27402.63    28330.90    393.44 o
  10   2   0     1441.22     1236.83    167.91 o
  11   2   0       11.92       -9.52    183.45 o
  12   2   0      260.66      184.41    198.07 o
  13   2   0     3180.46     2931.47    220.02 o
  14   2   0      665.43      738.39    233.25 o
  15   2   0      869.05      732.81    267.59 o
  16   2   0        5.68        4.76    296.92 o
  17   2   0      730.46      747.20    334.54 o
   1   3   0    34481.63    38335.44    470.87 o
   2   3   0    41299.21    47084.04    680.21 o
   3   3   0     2251.10     2161.05     95.98 o
   4   3   0    26358.55    28159.13    230.67 o
   5   3   0     1020.04      924.46     95.92 o
   6   3   0     2326.08     2094.70    131.25 o
   7   3   0     2103.33     1905.19    136.69 o
   8   3   0     5610.83     5136.22    171.91 o
   9   3   0     5598.08     5144.58    183.48 o
  10   3   0      924.84      756.41    167.32 o
  11   3   0     8657.43     8415.42    374.53 o
  12   3   0     6175.17     6127.88    233.76 o
  13   3   0     1046.43     1157.13    227.30 o
  14   3   0     2017.06     1925.58    240.20 o
  15   3   0     4732.33     4567.89    271.64 o
  16   3   0      491.46      685.19    295.65 o
  17   3   0      466.45      441.58    403.99 o
   0   4   0    33757.32    37791.59    275.39 o
   1   4   0    10989.35    11772.66    251.05 o
   2   4   0     2186.70     2023.65    166.66 o
   3   4   0     5397.13     5470.53    175.24 o
   4   4   0     5226.21     5405.24    109.70 o
   5   4   0    42786.63    42502.46    392.89 o
   6   4   0    11786.83    11579.66    141.17 o
   7   4   0     1103.99     1293.59    127.32 o
   8   4   0    19310.90    19053.86    299.45 o
   9   4   0     9908.59     9487.63    211.45 o
  10   4   0      432.63      227.16    165.38 o
  11   4   0      108.73       34.89    186.37 o
  12   4   0       58.10      149.88    203.32 o
  13   4   0       41.42      330.16    218.26 o
  14   4   0     1954.61     1891.43    252.04 o
  15   4   0     1371.93     1295.46    270.78 o
  16   4   0     6060.68     6909.48    366.80 o
  17   4   0       77.13      275.74    404.23 o
   1   5   0    37298.14    42065.81    362.30 o
   2   5   0    33272.64    36895.18    279.76 o
   3   5   0    21516.99    22659.01    253.48 o
   4   5   0     9703.24     9710.04    147.20 o
   5   5   0      168.61      156.94     88.12 o
   6   5   0    22013.01    21940.35    219.16 o
   7   5   0    29868.79    31173.45    366.88 o
   8   5   0     9953.08     9845.49    297.99 o
   9   5   0      896.73      595.71    153.29 o
  10   5   0      104.06      114.62    167.20 o
  11   5   0     6095.87     6227.88    213.48 o
  12   5   0     2945.97     2711.49    261.44 o
  13   5   0      184.38      268.10    221.12 o
  14   5   0        9.89       -5.84    241.04 o
  15   5   0       28.05      262.00    329.77 o
  16   5   0      387.66      533.60    371.71 o
  17   5   0     1338.34     1563.66    531.11 o
   0   6   0     6508.91     6308.99    306.63 o
   1   6   0     6189.85     6236.63    132.29 o
   2   6   0     3675.15     3216.23    175.37 o
   3   6   0     1557.96     1797.32    166.98 o
   4   6   0     2343.90     2548.95    118.49 o
   5   6   0     3031.88     2754.92    148.06 o
   6   6   0       55.88       70.57    110.54 o
   7   6   0        2.30      -15.11    108.20 o
   8   6   0     9972.05     9599.95    171.61 o
   9   6   0     7120.22     6936.33    358.46 o
  10   6   0     4075.57     3822.08    179.06 o
  11   6   0     9510.48     9252.36    293.70 o
  12   6   0        4.89      -56.16    197.82 o
  13   6   0      416.84      341.87    231.35 o
  14   6   0      371.75       89.55    295.12 o
  15   6   0     1318.26     1354.36    551.41 o
  16   6   0      420.44      673.06    492.78 o
   1   7   0    11439.47    11694.60    328.55 o
   2   7   0     2589.83     2955.41    111.24 o
   3   7   0    14912.74    14410.16    290.45 o
   4   7   0     9704.91     9880.12    236.44 o
   5   7   0      241.25      327.53    121.23 o
   6   7   0     7958.17     7852.99    160.51 o
   7   7   0    22949.47    23472.51    256.21 o
   8   7   0     5684.98     5478.93    169.01 o
   9   7   0     4674.11     4697.77    273.85 o
  10   7   0    15570.11    15841.73    248.04 o
  11   7   0      651.65      555.44    178.87 o
  12   7   0      160.71      -24.21    207.28 o
  13   7   0       12.70     -139.91    292.52 o
  14   7   0     4025.33     3526.54    400.15 o
  15   7   0      232.75      271.86    465.50 o
  16   7   0     2811.93     2964.57    598.08 o
   0   8   0    18584.29    19281.51    549.46 o
   1   8   0      891.71      954.03    100.77 o
   2   8   0    20015.96    21213.29    255.83 o
   3   8   0     1212.58     1041.92    163.92 o
   4   8   0       72.79      151.17    166.65 o
   5   8   0     7025.06     7256.14    207.54 o
   6   8   0     4059.76     4097.74    193.61 o
   7   8   0     2189.84     1929.21    130.19 o
   8   8   0     4064.53     3812.33    156.66 o
   9   8   0      145.56      147.74    156.07 o
  10   8   0       46.19      151.39    185.61 o
  11   8   0     3436.14     2956.25    308.48 o
  12   8   0       47.12     -187.50    311.67 o
  13   8   0     1990.39     1888.60    327.14 o
  14   8   0      933.11      441.87    380.55 o
  15   8   0      709.45     1161.32    405.45 o
  16   8   0       22.49      514.85    460.20 o
   1   9   0     8280.25     7804.16    153.34 o
   2   9   0    22780.24    22171.57    517.07 o
   3   9   0    12543.25    12126.90    338.78 o
   4   9   0     1733.21     1182.80    179.96 o
   5   9   0      865.46      542.62    161.01 o
   6   9   0     8035.13     7773.89    232.86 o
   7   9   0    17615.13    16595.07    230.36 o
   8   9   0     3719.36     3233.56    151.65 o
   9   9   0      972.04      784.08    168.91 o
  10   9   0      261.80      259.40    251.45 o
  11   9   0     3010.02     3018.46    296.39 o
  12   9   0      343.35      107.91    316.97 o
  13   9   0        1.58      -51.17    361.75 o
  14   9   0      717.22      754.07    392.20 o
  15   9   0       79.21      217.68    425.14 o
   0  10   0    16048.13    16249.94    372.75 o
   1  10   0       61.17       62.92    111.75 o
   2  10   0     3932.70     3705.91    130.60 o
   3  10   0     5562.99     4843.40    382.04 o
   4  10   0     2005.86     2115.66    236.17 o
   5  10   0    33810.18    34747.97    654.69 o
   6  10   0    12701.20    13453.71    285.94 o
   7  10   0      894.96      820.29    193.19 o
   8  10   0     9898.07     9518.61    322.64 o
   9  10   0     2292.64     1961.18    221.39 o
  10  10   0      549.52      456.17    254.80 o
  11  10   0      146.29      168.50    315.54 o
  12  10   0       67.38      111.70    327.38 o
  13  10   0     1147.76     1002.31    376.87 o
  14  10   0        6.04       26.29    386.50 o
  15  10   0      732.39      962.30    447.14 o
   1  11   0     9759.02     9392.25    242.73 o
   2  11   0    12627.27    12074.23    219.76 o
   3  11   0      205.27      167.77    122.81 o
   4  11   0     5416.24     5198.33    230.01 o
   5  11   0       20.74       36.65    117.68 o
   6  11   0     2270.15     2096.92    198.38 o
   7  11   0       89.94       74.81    215.04 o
   8  11   0     3709.51     3670.48    319.94 o
   9  11   0     4881.97     5103.26    267.05 o
  10  11   0       96.26       28.95    265.62 o
  11  11   0     5590.36     6008.90    299.36 o
  12  11   0     1588.80     1600.28    351.96 o
  13  11   0      142.11       29.54    398.79 o
  14  11   0      498.44      553.02    422.14 o
   0  12   0       29.28      -21.64    190.40 o
   1  12   0    11102.03    11237.57    228.01 o
   2  12   0      359.71      291.64    133.00 o
   3  12   0      551.35      463.74    136.73 o
   4  12   0      542.55      517.53    225.10 o
   5  12   0      489.37      388.48    206.82 o
   6  12   0        6.11      116.02    206.55 o
   7  12   0      932.70      996.83    230.56 o
   8  12   0       39.50      149.76    237.20 o
   9  12   0     1223.77     1296.02    268.95 o
  10  12   0     1835.37     1820.27    281.88 o
  11  12   0      139.12      300.20    301.01 o
  12  12   0      120.60      105.06    375.93 o
  13  12   0       84.26      269.33    414.54 o
  14  12   0     1250.33     1420.91    457.65 o
   1  13   0     9346.93     9492.81    308.88 o
   2  13   0     6862.40     6596.35    247.94 o
   3  13   0      133.47      250.15    221.80 o
   4  13   0     3144.68     3135.20    203.95 o
   5  13   0      805.51      759.24    217.82 o
   6  13   0      298.21      164.73    227.40 o
   7  13   0       68.26      285.59    240.86 o
   8  13   0      294.58      158.86    261.05 o
   9  13   0     3432.56     3415.65    272.41 o
  10  13   0        4.26      -11.08    296.13 o
  11  13   0     2391.00     2415.23    327.81 o
  12  13   0     1827.10     1494.15    403.12 o
  13  13   0       18.10      261.04    434.20 o
   0  14   0    24407.10    24187.67    420.62 o
   1  14   0     6026.49     6488.93    268.74 o
   2  14   0     2017.98     2008.07    234.12 o
   3  14   0     9128.88     9495.49    300.39 o
   4  14   0     4294.53     4173.55    305.37 o
   5  14   0      683.24      365.48    228.93 o
   6  14   0      335.36      417.20    269.42 o
   7  14   0     2328.78     2045.39    259.84 o
   8  14   0      134.96       46.38    276.95 o
   9  14   0     1081.75     1259.70    296.49 o
  10  14   0     6768.66     6738.46    325.89 o
  11  14   0     2745.05     2845.04    337.77 o
  12  14   0      804.44      990.58    380.74 o
   1  15   0      395.29      323.31    354.47 o
   2  15   0      441.23      362.66    259.97 o
   3  15   0       73.10      226.88    221.52 o
   4  15   0      186.45      250.59    233.01 o
   5  15   0       81.52       30.31    247.54 o
   6  15   0      223.16      599.02    269.82 o
   7  15   0      848.48      798.55    274.33 o
   8  15   0       79.06      234.49    304.49 o
   9  15   0      301.18      134.30    324.52 o
  10  15   0      240.64      118.68    342.45 o
  11  15   0       22.51      282.12    362.77 o
   0  16   0     7297.29     6540.70    568.78 o
   1  16   0     2499.15     2886.30    361.42 o
   2  16   0        0.40     -295.74    376.05 o
   3  16   0     2418.30     2485.31    300.82 o
   4  16   0      796.46      885.84    256.63 o
   5  16   0        4.17      157.27    263.76 o
   6  16   0       93.75      180.20    289.91 o
   7  16   0      331.94      522.83    292.82 o
   8  16   0       82.56      174.65    325.79 o
   9  16   0     2397.21     2277.56    346.65 o
  10  16   0     3361.52     3322.49    373.15 o
   1  17   0     2989.86     2976.32    398.35 o
   2  17   0     2846.75     2995.71    313.85 o
   3  17   0      492.44      559.04    329.71 o
   4  17   0      427.22      563.50    330.16 o
   5  17   0     1001.09     1251.13    349.34 o
   6  17   0      395.17      696.64    317.32 o
   7  17   0      434.95      233.56    342.39 o
   8  17   0     1188.07      983.95    362.61 o
   9  17   0     2305.13     2267.02    380.05 o
   0  18   0      240.68      643.79    654.56 o
   1  18   0      322.75      566.26    439.84 o
   2  18   0      182.62      183.26    485.32 o
   3  18   0       70.30       10.15    358.22 o
   4  18   0      891.46     1298.73    370.09 o
   5  18   0     4473.76     4872.15    382.80 o
   6  18   0     1662.68     2349.96    400.23 o
   7  18   0      197.58      376.47    416.88 o
   8  18   0     2081.55     2278.84    452.61 o
   1  19   0     1364.58     1525.51    480.14 o
   2  19   0     1238.81      938.16    494.34 o
   3  19   0     1344.56     1690.62    519.30 o
   4  19   0      484.06      518.03    557.31 o
   5  19   0      251.91      709.55    422.11 o
   6  19   0      419.97      351.09    449.02 o
   0  20   0        4.68     -351.10    813.58 o
   1  20   0        0.15     -308.36    540.73 o
   2  20   0      467.22      300.48    556.44 o
 -17   1   1      205.91      404.32    330.14 o
 -16   1   1     1132.20     1271.03    296.73 o
 -15   1   1        2.28       -4.74    258.50 o
 -14   1   1       14.61       56.32    242.76 o
 -13   1   1      514.84      457.39    218.54 o
 -12   1   1    18750.48    19234.24    376.61 o
 -11   1   1     4271.67     4387.33    202.19 o
 -10   1   1      151.15      179.25    160.66 o
  -9   1   1    10772.05    10387.04    168.77 o
  -8   1   1    51497.45    50566.12    629.34 o
  -7   1   1     4967.29     4678.87    171.20 o
  -6   1   1    12567.89    12704.53    176.19 o
  -5   1   1       60.07       22.69    115.57 o
  -4   1   1      667.91      618.72    103.33 o
  -3   1   1    37644.04    42093.12    185.47 o
  -2   1   1     1546.08     1306.28    416.32 o
   1   1   1   122157.13   130769.76  12601.92 o
   2   1   1     1054.97     1156.72     67.81 o
   3   1   1    15070.00    16172.19    333.01 o
   4   1   1    16320.95    17102.99    217.34 o
   5   1   1    51093.40    55614.03    733.30 o
   6   1   1       64.64      121.93    154.58 o
   7   1   1     1170.42      931.90    145.28 o
   8   1   1     5161.67     4859.95    178.77 o
   9   1   1     7564.04     7223.20    207.55 o
  10   1   1     2527.78     2450.17    176.60 o
  11   1   1     6471.20     5682.77    217.34 o
  12   1   1    17744.99    17674.45    327.38 o
  13   1   1       31.49      294.15    222.61 o
  14   1   1     5200.15     5564.93    326.17 o
  15   1   1     1074.76     1299.79    273.28 o
  16   1   1      289.70      168.70    308.78 o
  17   1   1       20.31       83.99    341.26 o
 -17   2   1       69.54        0.63    328.06 o
 -16   2   1      478.13      569.95    290.48 o
 -15   2   1      469.51      322.63    263.13 o
 -14   2   1      300.60      305.22    233.51 o
 -13   2   1     1430.84     1042.15    214.23 o
 -12   2   1        8.98     -197.80    197.80 o
 -11   2   1     5140.37     5246.95    210.54 o
 -10   2   1    10190.53     9972.74    292.30 o
  -9   2   1     4037.75     3838.53    169.57 o
  -8   2   1    24003.38    24948.93    280.90 o
  -7   2   1     6258.93     6047.63    123.12 o
  -6   2   1     4979.97     5412.24    115.40 o
  -5   2   1     5327.39     5249.40    123.15 o
  -4   2   1     6858.50     7318.45    131.82 o
  -3   2   1    39530.18    45523.97    810.86 o
  -2   2   1    18109.64    20479.11    213.35 o
  -1   2   1     4331.62     4753.56    944.32 o
   0   2   1    17982.51    17537.45   5531.92 o
   1   2   1     2093.68     2666.55    107.87 o
   2   2   1       50.80       10.90     79.41 o
   3   2   1    29348.46    32656.19    203.47 o
   4   2   1     9386.05     9583.87    187.73 o
   5   2   1    12746.18    13486.32    206.01 o
   6   2   1     1271.24     1020.48    141.61 o
   7   2   1      379.91      368.77    137.70 o
   8   2   1     9266.58     9784.13    212.96 o
   9   2   1       59.88      173.50    155.35 o
  10   2   1     7571.61     6919.78    216.24 o
  11   2   1     4725.82     4997.70    214.95 o
  12   2   1     1022.27      823.93    205.82 o
  13   2   1     4783.06     5016.71    287.48 o
  14   2   1     1347.85     1235.44    248.82 o
  15   2   1      105.59       48.94    274.22 o
  16   2   1     1160.14     1181.88    307.20 o
  17   2   1       43.46       36.97    343.39 o
 -17   3   1     1577.91     2050.26    385.08 o
 -16   3   1     1909.32     2141.60    284.08 o
 -15   3   1      347.87      600.46    265.72 o
 -14   3   1     1246.66     1295.17    246.19 o
 -13   3   1      338.81      250.29    211.74 o
 -12   3   1     2519.14     2358.02    192.84 o
 -11   3   1        6.54      -98.08    184.70 o
 -10   3   1     1558.92     1212.26    172.10 o
  -9   3   1      396.52      354.59    152.07 o
  -8   3   1    16041.71    16770.01    211.93 o
  -7   3   1     6717.53     5962.10    139.19 o
  -6   3   1       33.83      -35.40     97.35 o
  -5   3   1      522.30      399.59     97.57 o
  -4   3   1    16908.20    18234.55    158.20 o
  -3   3   1     8589.35     9300.91    101.93 o
  -2   3   1    11989.99    14031.44    163.22 o
  -1   3   1     1230.30     1371.89    102.90 o
   0   3   1     4725.40     4905.20    108.74 o
   1   3   1     1431.93     1689.78     84.29 o
   2   3   1    20008.47    21185.74    515.00 o
   3   3   1    13012.28    13486.25    275.15 o
   4   3   1     1243.21     1211.91    131.47 o
   5   3   1     4536.49     4517.74    152.10 o
   6   3   1     1228.00      744.22    130.45 o
   7   3   1     4804.87     4459.65    158.85 o
   8   3   1     3488.86     3140.76    205.13 o
   9   3   1       45.49       19.99    157.03 o
  10   3   1    10808.50    10547.28    246.09 o
  11   3   1      500.95      579.84    180.20 o
  12   3   1     2363.12     2171.16    201.85 o
  13   3   1      269.20      221.00    224.36 o
  14   3   1     1015.95      719.79    246.64 o
  15   3   1      196.81       91.70    280.66 o
  16   3   1      776.49      634.28    306.92 o
  17   3   1     1157.74     1387.74    339.77 o
 -17   4   1        1.64      322.50    400.46 o
 -16   4   1        0.09       -7.17    366.27 o
 -15   4   1      700.68      603.50    262.35 o
 -14   4   1     2032.23     1726.54    237.80 o
 -13   4   1     1312.91     1238.65    216.37 o
 -12   4   1        0.06      -64.94    195.96 o
 -11   4   1     1106.33      970.79    240.16 o
 -10   4   1    10153.97    10048.36    325.83 o
  -9   4   1     3186.69     3037.97    154.95 o
  -8   4   1     2632.08     2811.30    241.81 o
  -7   4   1     5094.44     5058.21    120.54 o
  -6   4   1      670.31      612.06     89.91 o
  -5   4   1      909.06     1050.24     96.37 o
  -4   4   1        6.43      -40.62     91.13 o
  -3   4   1     2179.65     2070.90     94.67 o
  -2   4   1    12648.76    13763.67    189.73 o
  -1   4   1    12446.89    12982.48    173.19 o
   0   4   1    59138.28    67165.36    505.61 o
   1   4   1    21401.27    23470.76    810.15 o
   2   4   1     5729.23     6469.12    194.16 o
   3   4   1    79843.41    88545.93   1716.45 o
   4   4   1    20433.31    21125.63    207.94 o
   5   4   1      493.64      407.14    118.20 o
   6   4   1     3486.86     3697.82    137.83 o
   7   4   1      389.86      314.64    135.14 o
   8   4   1      235.03      151.48    148.40 o
   9   4   1     3846.97     3745.77    215.66 o
  10   4   1     5250.15     4947.25    232.02 o
  11   4   1     1618.68     1431.40    185.76 o
  12   4   1     1827.41     1494.69    203.49 o
  13   4   1     2490.31     2917.62    226.33 o
  14   4   1     2633.59     2283.40    254.71 o
  15   4   1      386.00      299.82    277.97 o
  16   4   1      802.99     1143.95    320.24 o
  17   4   1       91.44      125.73    426.70 o
 -17   5   1     5324.51     5868.62    523.23 o
 -16   5   1     1947.95     2114.06    368.66 o
 -15   5   1     1984.04     2311.76    325.32 o
 -14   5   1     2367.71     2517.98    235.08 o
 -13   5   1       24.83       83.07    216.93 o
 -12   5   1       32.19        1.77    193.52 o
 -11   5   1     1691.17     1461.97    178.13 o
 -10   5   1     4314.11     4209.82    180.41 o
  -9   5   1     3431.62     3088.44    137.32 o
  -8   5   1     2814.78     2634.65    108.76 o
  -7   5   1    33408.14    34817.73    357.67 o
  -6   5   1    10653.44    10322.13    145.68 o
  -5   5   1    14870.60    16347.29    178.96 o
  -4   5   1    72146.89    81669.27    670.66 o
  -3   5   1    39264.66    40637.16    298.44 o
  -2   5   1     3115.23     3264.60    167.22 o
  -1   5   1      862.65      858.88     95.72 o
   0   5   1      769.86      611.53    113.06 o
   1   5   1       11.00      -28.34    143.26 o
   2   5   1      972.28      758.31    112.07 o
   3   5   1    19118.40    20893.39    198.45 o
   4   5   1    20733.75    20666.43    204.16 o
   5   5   1     1613.30     1603.39    122.82 o
   6   5   1    33030.08    34569.18    369.43 o
   7   5   1    19997.67    20284.89    342.78 o
   8   5   1     2002.43     2066.67    150.73 o
   9   5   1     3147.48     3223.91    169.17 o
  10   5   1     6618.38     6289.88    205.88 o
  11   5   1       81.58       96.46    190.07 o
  12   5   1       72.83      115.36    198.80 o
  13   5   1      539.02      596.56    228.11 o
  14   5   1      371.09      431.46    257.62 o
  15   5   1     3944.14     4734.48    454.49 o
  16   5   1       18.66       20.99    373.13 o
 -17   6   1       29.02      -54.81    549.72 o
 -16   6   1     2750.92     3133.82    530.13 o
 -15   6   1     3461.87     4030.73    448.13 o
 -14   6   1        9.39      236.76    293.69 o
 -13   6   1     1556.74     1374.23    267.18 o
 -12   6   1     1066.55      867.85    196.61 o
 -11   6   1     1224.61      859.56    179.93 o
 -10   6   1      540.34      451.02    156.69 o
  -9   6   1     5703.97     5776.37    186.65 o
  -8   6   1     8341.24     8116.79    135.08 o
  -7   6   1      516.73      443.47     86.36 o
  -6   6   1    43344.47    43884.71    467.42 o
  -5   6   1    49227.64    49812.00    292.83 o
  -4   6   1    12625.82    13729.74    379.48 o
  -3   6   1     4299.62     4294.37    163.77 o
  -2   6   1     8560.09     8147.47    180.90 o
  -1   6   1    10188.52     9590.07    130.55 o
   0   6   1    12335.77    13679.27    544.21 o
   1   6   1     2111.10     2069.80    112.24 o
   2   6   1       57.32      142.75    169.55 o
   3   6   1      196.05      244.45    151.96 o
   4   6   1    17909.56    17913.32    198.70 o
   5   6   1    27477.56    28246.12    285.11 o
   6   6   1    14095.19    13650.02    240.88 o
   7   6   1      136.43       14.51    130.61 o
   8   6   1     9597.78     8957.10    200.22 o
   9   6   1     8165.07     7935.90    210.34 o
  10   6   1     1298.88     1365.77    174.10 o
  11   6   1      233.86      218.42    192.83 o
  12   6   1     1806.94     1564.97    215.76 o
  13   6   1      343.30      327.63    234.94 o
  14   6   1      142.38      -40.96    319.59 o
  15   6   1      568.45      721.19    368.44 o
  16   6   1      473.75      883.06    626.77 o
 -16   7   1      800.69      930.72    512.06 o
 -15   7   1        0.46      -83.12    445.86 o
 -14   7   1        8.84      -62.61    397.02 o
 -13   7   1      480.60      288.97    400.70 o
 -12   7   1      634.75      424.56    262.86 o
 -11   7   1      256.02       74.27    164.46 o
 -10   7   1     1100.06     1051.51    154.72 o
  -9   7   1      148.39      271.52    140.15 o
  -8   7   1     2439.61     2132.96    104.23 o
  -7   7   1      229.16      332.28    107.20 o
  -6   7   1      901.79      670.61     96.93 o
  -5   7   1      776.88      713.22     92.21 o
  -4   7   1      469.40      147.19    164.36 o
  -3   7   1     1767.07     1748.80    155.96 o
  -2   7   1    12659.31    13638.54    209.40 o
  -1   7   1     1101.76     1155.89     94.89 o
   0   7   1       19.72       67.51     99.38 o
   1   7   1     7056.94     7676.07    250.22 o
   2   7   1        8.95      -24.78    158.27 o
   3   7   1     1184.07     1540.68    146.13 o
   4   7   1     2035.74     2228.31    128.10 o
   5   7   1      718.13      543.64    117.31 o
   6   7   1       67.68      111.13    134.46 o
   7   7   1       61.04      212.21    141.45 o
   8   7   1     1375.77     1551.48    201.10 o
   9   7   1      165.50      404.30    254.12 o
  10   7   1     2975.65     2866.70    261.58 o
  11   7   1        4.40      -12.21    186.60 o
  12   7   1      483.09      529.13    224.63 o
  13   7   1      219.32      537.67    286.69 o
  14   7   1     1039.86      714.26    429.83 o
  15   7   1       48.49      372.48    501.02 o
  16   7   1      244.80      358.95    515.49 o
 -16   8   1     1541.43     1933.13    433.06 o
 -15   8   1     6332.30     7420.79    415.86 o
 -14   8   1      882.39      763.64    356.79 o
 -13   8   1     1974.54     1721.34    342.17 o
 -12   8   1        4.25      -60.19    314.78 o
 -11   8   1     1294.59     1534.28    283.89 o
 -10   8   1      210.89      -60.28    183.84 o
  -9   8   1     6935.65     6692.36    178.68 o
  -8   8   1     9289.47     8587.93    199.88 o
  -7   8   1     1182.89     1154.82    118.60 o
  -6   8   1    16112.86    16892.87    269.53 o
  -5   8   1    31286.94    32185.22    326.86 o
  -4   8   1     4101.38     4003.81    214.07 o
  -3   8   1    12330.32    12543.21    214.16 o
  -2   8   1    27452.41    27460.71    279.89 o
  -1   8   1    21269.90    21961.71    194.59 o
   0   8   1      401.07      312.00    102.50 o
   1   8   1      331.75      261.36    106.03 o
   2   8   1      985.43      975.38    111.76 o
   3   8   1     2179.44     2124.82    148.49 o
   4   8   1    15830.78    15780.08    387.61 o
   5   8   1     6610.29     6558.36    204.96 o
   6   8   1     5921.29     5590.35    161.34 o
   7   8   1     4168.73     4046.17    287.75 o
   8   8   1    25692.58    26467.82    317.86 o
   9   8   1    12240.26    12628.18    240.08 o
  10   8   1      654.91      527.02    197.05 o
  11   8   1     2788.39     2881.26    223.46 o
  12   8   1     1451.06     1388.07    310.79 o
  13   8   1      241.67      242.77    325.15 o
  14   8   1        1.15      208.29    391.56 o
  15   8   1     1174.18     1265.16    402.50 o
  16   8   1      315.72      213.69    462.80 o
 -16   9   1      500.44      289.22    449.24 o
 -15   9   1       54.39       22.43    405.07 o
 -14   9   1     1460.89     1787.11    375.12 o
 -13   9   1      800.72      699.41    345.77 o
 -12   9   1     3597.73     3734.75    333.79 o
 -11   9   1      439.76      464.90    297.34 o
 -10   9   1     1270.41     1149.01    236.96 o
  -9   9   1     1234.67     1396.22    216.08 o
  -8   9   1      638.50      701.69    136.84 o
  -7   9   1     4263.50     3893.24    213.83 o
  -6   9   1     8045.73     7545.63    262.22 o
  -5   9   1        3.99       -1.43    164.40 o
  -4   9   1     5517.25     5117.41    184.73 o
  -3   9   1     5068.87     4465.12    176.66 o
  -2   9   1      166.71       97.94     89.69 o
  -1   9   1    18910.88    18529.56    603.13 o
   0   9   1     4542.89     4235.50    132.44 o
   1   9   1     1478.15     1257.51    112.73 o
   2   9   1      568.33      749.63    114.49 o
   3   9   1     3195.36     2869.64    157.72 o
   4   9   1     1510.16     1334.21    164.51 o
   5   9   1      812.29      760.47    169.07 o
   6   9   1     7090.39     6375.15    301.87 o
   7   9   1    11386.92    11180.21    214.13 o
   8   9   1      175.41       31.09    159.50 o
   9   9   1     5360.98     5328.91    192.60 o
  10   9   1     3991.75     4055.71    302.17 o
  11   9   1      175.59      239.22    293.64 o
  12   9   1     4098.35     4272.49    331.96 o
  13   9   1       51.49      317.74    351.25 o
  14   9   1     1041.77     1150.27    388.40 o
  15   9   1       71.81       79.97    441.47 o
 -15  10   1      468.32      288.37    441.14 o
 -14  10   1      937.32      912.86    384.03 o
 -13  10   1      251.39      303.00    356.00 o
 -12  10   1        1.58      163.26    319.26 o
 -11  10   1     2566.33     2814.60    318.66 o
 -10  10   1    10676.92    10990.94    322.50 o
  -9  10   1     5485.37     4986.80    256.31 o
  -8  10   1     2135.73     1939.61    245.37 o
  -7  10   1     1047.74      791.39    194.74 o
  -6  10   1    16854.63    16941.55    346.89 o
  -5  10   1    14974.38    15113.27    426.84 o
  -4  10   1      798.75      625.80    188.69 o
  -3  10   1     2465.65     2057.41    190.72 o
  -2  10   1      327.21      122.58    104.81 o
  -1  10   1    13006.54    12722.20    320.52 o
   0  10   1    32218.04    31437.76    851.56 o
   1  10   1     8271.70     7865.28    183.66 o
   2  10   1     1880.43     1879.66    150.38 o
   3  10   1    14954.12    14939.70    225.58 o
   4  10   1     9057.54     8889.56    232.51 o
   5  10   1     1870.01     1693.57    183.43 o
   6  10   1     1391.00     1390.88    193.95 o
   7  10   1      294.04      198.66    152.01 o
   8  10   1      635.78      486.52    164.55 o
   9  10   1        7.46       51.67    243.96 o
  10  10   1     4333.88     4359.24    269.34 o
  11  10   1      510.30      262.72    319.30 o
  12  10   1     2900.73     2839.36    343.73 o
  13  10   1     2040.65     2126.22    472.74 o
  14  10   1       86.32      404.31    397.73 o
  15  10   1       11.00      292.21    469.00 o
 -15  11   1      885.72      981.19    474.89 o
 -14  11   1     2081.81     2245.46    417.77 o
 -13  11   1     1169.92      910.49    397.76 o
 -12  11   1       87.06       -6.97    346.13 o
 -11  11   1       18.74      -92.35    279.95 o
 -10  11   1       28.04      -79.64    259.44 o
  -9  11   1      229.69      153.84    246.23 o
  -8  11   1      679.08      563.35    225.18 o
  -7  11   1    15436.81    16162.24    575.72 o
  -6  11   1    10275.19    10061.16    304.38 o
  -5  11   1     3624.04     3386.65    228.15 o
  -4  11   1    26921.46    26837.13    391.91 o
  -3  11   1     8000.59     7360.22    253.63 o
  -2  11   1     3716.27     3337.22    154.84 o
  -1  11   1      207.13      257.30    118.33 o
   0  11   1     1137.87     1221.39    125.52 o
   1  11   1       53.72      155.17    126.38 o
   2  11   1     4413.02     4141.69    149.58 o
   3  11   1     2061.25     1989.17    126.07 o
   4  11   1    12025.41    11195.63    279.18 o
   5  11   1     1838.07     1785.98    200.76 o
   6  11   1    11177.10    10925.55    308.50 o
   7  11   1    13140.85    13389.43    309.09 o
   8  11   1      340.74      180.51    251.15 o
   9  11   1     1018.73      736.17    254.40 o
  10  11   1      825.58      455.92    269.85 o
  11  11   1      488.62      722.27    330.22 o
  12  11   1       73.45      141.86    358.74 o
  13  11   1       22.49      197.14    403.26 o
  14  11   1      368.32      646.81    429.62 o
 -14  12   1     1120.72     1542.38    460.23 o
 -13  12   1     1229.31     1047.97    422.90 o
 -12  12   1      777.77      761.30    368.83 o
 -11  12   1      277.11      617.25    297.59 o
 -10  12   1     4507.53     4489.10    306.55 o
  -9  12   1     2648.30     2676.62    259.47 o
  -8  12   1     4512.09     4564.32    255.31 o
  -7  12   1     3701.81     3505.34    233.26 o
  -6  12   1        2.81       69.91    205.02 o
  -5  12   1     3645.76     3558.34    245.01 o
  -4  12   1      369.47      278.20    214.84 o
  -3  12   1    11128.95    11156.54    290.51 o
  -2  12   1     4478.44     4037.28    140.14 o
  -1  12   1     1738.94     1587.22    137.56 o
   0  12   1     9075.22     8066.28    181.82 o
   1  12   1     5575.76     5151.53    162.58 o
   2  12   1     2141.34     2015.87    141.31 o
   3  12   1    25153.91    25807.99    265.59 o
   4  12   1     3041.07     2899.77    141.45 o
   5  12   1    13879.26    13708.12    299.43 o
   6  12   1     5869.55     5720.00    358.42 o
   7  12   1      491.72      418.32    220.93 o
   8  12   1      691.01      448.25    250.96 o
   9  12   1      384.20      332.58    270.73 o
  10  12   1     5856.31     5731.87    289.54 o
  11  12   1      645.06     1015.76    306.03 o
  12  12   1     1590.87     1665.79    387.42 o
  13  12   1     3440.65     3485.77    419.14 o
  14  12   1     2120.56     3074.53    451.27 o
 -13  13   1      676.89      611.04    425.64 o
 -12  13   1     1146.21     1243.14    365.55 o
 -11  13   1     1152.57     1227.12    322.25 o
 -10  13   1       23.28       37.43    291.13 o
  -9  13   1     2447.06     2360.89    287.24 o
  -8  13   1     4767.99     5152.57    267.80 o
  -7  13   1      562.16      692.02    239.32 o
  -6  13   1      281.81      318.22    225.72 o
  -5  13   1       29.43       62.32    238.49 o
  -4  13   1        2.88      196.65    224.72 o
  -3  13   1     1570.57     1266.25    209.70 o
  -2  13   1     9938.91    10401.98    289.19 o
  -1  13   1     2097.10     1784.31    194.56 o
   0  13   1     2466.17     2001.92    147.35 o
   1  13   1    15568.20    16316.07    249.62 o
   2  13   1    19375.71    20027.04    311.21 o
   3  13   1      121.68      191.67    196.96 o
   4  13   1     7116.06     6713.63    266.84 o
   5  13   1    11998.21    11626.51    294.07 o
   6  13   1     1159.21     1312.40    230.08 o
   7  13   1      399.21      374.24    252.13 o
   8  13   1     1857.71     1677.78    273.24 o
   9  13   1        6.72      140.02    280.91 o
  10  13   1     1071.32     1127.74    303.13 o
  11  13   1     4490.65     5106.33    488.65 o
  12  13   1     2948.30     3278.97    400.35 o
  13  13   1      409.85      381.97    444.60 o
 -12  14   1      113.20      -20.85    364.88 o
 -11  14   1      541.26      493.40    340.80 o
 -10  14   1      476.20      782.45    315.37 o
  -9  14   1      352.77      255.49    292.84 o
  -8  14   1      211.63      252.46    278.90 o
  -7  14   1      106.31        2.83    249.12 o
  -6  14   1      567.79      540.70    238.45 o
  -5  14   1       11.27      132.25    257.04 o
  -4  14   1     1315.81      969.86    244.44 o
  -3  14   1      552.36      314.24    240.76 o
  -2  14   1      558.58      508.66    229.38 o
  -1  14   1      154.43      109.93    213.78 o
   0  14   1     6876.59     6487.33    241.46 o
   1  14   1     1137.55     1268.48    212.26 o
   2  14   1      387.70      371.99    195.57 o
   3  14   1     2643.29     2369.31    234.24 o
   4  14   1      779.11      755.35    217.80 o
   5  14   1      883.58      999.05    232.66 o
   6  14   1       48.93      -63.44    247.78 o
   7  14   1        3.86        4.49    263.43 o
   8  14   1     1637.86     1332.71    276.02 o
   9  14   1     1120.72      836.64    300.52 o
  10  14   1       75.23      -62.38    325.63 o
  11  14   1      583.59      751.62    351.85 o
  12  14   1      127.89      142.90    389.10 o
 -12  15   1     5779.53     6286.87    396.58 o
 -11  15   1     3089.61     3667.50    369.69 o
 -10  15   1      930.60      877.60    331.53 o
  -9  15   1     6111.46     6999.71    325.82 o
  -8  15   1     5823.36     5835.49    292.24 o
  -7  15   1     1678.63     1915.63    273.60 o
  -6  15   1       74.73       33.41    260.72 o
  -5  15   1     1311.03      997.99    242.20 o
  -4  15   1      134.94      -68.15    269.68 o
  -3  15   1      653.37      650.70    266.09 o
  -2  15   1    13451.55    14496.81    453.89 o
  -1  15   1    14534.25    14737.74    338.52 o
   0  15   1      180.11      -81.09    364.06 o
   1  15   1    28988.59    31096.17    506.90 o
   2  15   1    19496.89    20305.26    334.44 o
   3  15   1     1273.62     1415.59    227.82 o
   4  15   1     1597.41     1983.08    247.00 o
   5  15   1     2139.87     2301.85    278.88 o
   6  15   1       77.70      174.32    269.33 o
   7  15   1       14.67      141.65    279.25 o
   8  15   1      257.45      271.52    306.87 o
   9  15   1     1634.64     1323.09    328.04 o
  10  15   1      663.30      436.21    348.14 o
  11  15   1     3231.37     4283.49    380.55 o
 -11  16   1     5681.96     6178.16    494.11 o
 -10  16   1     3009.39     3160.18    375.75 o
  -9  16   1        7.01      266.98    343.07 o
  -8  16   1     1221.93     1390.91    327.48 o
  -7  16   1     1084.49     1186.49    298.93 o
  -6  16   1        0.23     -114.49    283.92 o
  -5  16   1      188.12      251.39    263.73 o
  -4  16   1       22.86        5.04    297.28 o
  -3  16   1      769.86      562.15    279.51 o
  -2  16   1     2871.40     2748.88    396.98 o
  -1  16   1     1409.19     1189.40    374.35 o
   0  16   1    10237.48    10384.35    453.00 o
   1  16   1     3245.46     4000.55    584.02 o
   2  16   1     1704.78     2308.02    426.52 o
   3  16   1     1189.10      784.21    305.31 o
   4  16   1       54.68      122.03    258.45 o
   5  16   1      108.44       29.85    269.15 o
   6  16   1      181.10      193.63    288.67 o
   7  16   1        4.63     -172.88    320.61 o
   8  16   1     1580.87     1611.15    327.25 o
   9  16   1      513.80      373.96    351.35 o
  10  16   1      557.32      599.59    375.06 o
  -9  17   1      225.32      261.14    367.44 o
  -8  17   1     1410.09     1050.58    339.21 o
  -7  17   1      194.92      426.06    318.79 o
  -6  17   1       21.90      -11.29    316.95 o
  -5  17   1      109.84      256.15    295.87 o
  -4  17   1     1166.89     1143.36    340.89 o
  -3  17   1     1586.57     1688.57    396.60 o
  -2  17   1      451.56      332.20    432.18 o
  -1  17   1      747.26      283.65    422.14 o
   0  17   1      321.33      370.78    414.51 o
   1  17   1      746.34      886.64    405.05 o
   2  17   1     2258.57     2382.42    323.91 o
   3  17   1      247.54      267.52    336.75 o
   4  17   1      947.15     1590.10    345.73 o
   5  17   1     2498.63     2406.89    353.57 o
   6  17   1     1001.91      921.39    322.98 o
   7  17   1      997.05      813.81    334.15 o
   8  17   1      548.42      766.43    360.24 o
   9  17   1      124.91       69.86    384.25 o
  -8  18   1      551.36      373.56    373.43 o
  -7  18   1     1874.70     2193.40    423.54 o
  -6  18   1       47.63      233.26    400.76 o
  -5  18   1      215.41      643.58    394.20 o
  -4  18   1      671.51      664.35    370.33 o
  -3  18   1      739.85      780.33    354.81 o
  -2  18   1      130.70      290.80    435.13 o
  -1  18   1      539.21      641.50    453.02 o
   0  18   1     1767.49     1443.35    465.67 o
   1  18   1      148.36      130.74    462.68 o
   2  18   1      891.83     1244.19    475.11 o
   3  18   1     3193.09     3322.44    483.97 o
   4  18   1     2092.54     2484.33    384.59 o
   5  18   1       83.23       51.74    399.87 o
   6  18   1      885.60     1038.32    408.77 o
   7  18   1       34.21      111.89    432.70 o
  -6  19   1     2737.19     3240.93    443.20 o
  -5  19   1      447.08      514.17    431.39 o
  -4  19   1     4600.17     5010.78    403.06 o
  -3  19   1      836.43      993.10    503.88 o
  -2  19   1       12.05        1.85    498.64 o
  -1  19   1       82.43      738.26    523.70 o
   0  19   1      172.10      439.98    470.87 o
   1  19   1      116.00      127.74    499.34 o
   2  19   1       53.21      -37.21    510.80 o
   3  19   1      804.64      912.21    512.64 o
   4  19   1     2130.03     1909.78    510.56 o
   5  19   1       84.24      306.76    435.65 o
  -2  20   1     1333.51     1537.94    566.43 o
  -1  20   1      793.87      318.25    553.93 o
   0  20   1     1431.83     1794.17    524.12 o
   1  20   1      217.53      -32.34    573.92 o
   2  20   1       41.21      229.76    552.12 o
 -18   0   2     1121.14      829.98    517.29 o
 -17   0   2      535.89      343.08    451.61 o
 -16   0   2      671.77      692.78    422.81 o
 -15   0   2     1880.98     1412.31    373.38 o
 -14   0   2      614.80     1071.73    324.24 o
 -13   0   2     9767.58     9517.91    383.11 o
 -12   0   2       23.89      134.63    269.20 o
 -11   0   2    42507.17    43766.45    773.82 o
 -10   0   2    25431.80    26547.28    376.54 o
  -9   0   2      598.29      444.90    129.04 o
  -8   0   2     1359.14     1308.28    135.95 o
  -7   0   2    50231.39    50574.18    819.85 o
  -6   0   2    20187.41    19589.40    228.85 o
  -5   0   2      141.02       41.71    160.70 o
  -4   0   2      101.45      124.99    172.76 o
  -3   0   2     1530.79     1632.14    136.01 o
  -2   0   2      269.98      328.03    104.06 o
   1   0   2    31414.68    37622.19    410.23 o
   2   0   2   100872.63   115557.99    390.99 o
   3   0   2   105041.62   121805.50   1621.63 o
   4   0   2    37849.66    40129.54   1053.56 o
   5   0   2       28.29      -66.60    244.68 o
   6   0   2    37694.48    39835.73    987.81 o
   7   0   2     5120.47     4806.91    248.29 o
   8   0   2     8058.69     7969.10    391.50 o
   9   0   2      224.31     -144.13    235.12 o
  10   0   2     2469.92     2158.46    255.76 o
  11   0   2    11297.73    11229.45    654.16 o
  12   0   2       83.61      250.56    316.00 o
  13   0   2    14380.48    15773.16    476.83 o
  14   0   2     1538.97     1299.19    362.67 o
  15   0   2     1674.76     1647.66    389.68 o
  16   0   2     2067.55     2357.02    442.86 o
  17   0   2     1691.03     2563.54    486.99 o
 -18   1   2      135.62      145.44    363.60 o
 -17   1   2        3.90       39.15    330.45 o
 -16   1   2      607.33      613.84    287.62 o
 -15   1   2        7.93       30.89    256.25 o
 -14   1   2      808.05      785.50    230.02 o
 -13   1   2     1290.72     1140.61    210.33 o
 -12   1   2     9839.35     9213.44    253.46 o
 -11   1   2     3637.36     3478.24    219.60 o
 -10   1   2     1953.35     1868.24    100.63 o
  -9   1   2     8906.77     8205.48    189.46 o
  -8   1   2    12805.05    13146.74    177.76 o
  -7   1   2      703.26      936.44     91.81 o
  -6   1   2     1303.25     1417.00    111.71 o
  -5   1   2     8280.04     9047.43    161.42 o
  -4   1   2       88.57      110.28    121.82 o
  -3   1   2    27616.75    31210.80    210.30 o
  -2   1   2     2359.25     2352.65    288.35 o
  -1   1   2    12143.04     2940.86   1787.70 o
   0   1   2     2212.62     2058.29    327.80 o
   1   1   2    20715.54    24328.45    544.52 o
   2   1   2    33867.32    38038.35    310.68 o
   3   1   2    11672.33    12681.99    225.48 o
   4   1   2      651.76      553.90    112.52 o
   5   1   2     2443.11     2111.38    151.04 o
   6   1   2     2386.66     2623.61    152.01 o
   7   1   2     2620.99     2468.47    157.59 o
   8   1   2     7018.14     7596.87    283.52 o
   9   1   2     4931.38     4901.21    195.59 o
  10   1   2     7493.59     7448.24    312.03 o
  11   1   2       11.20      -58.23    195.82 o
  12   1   2     1280.54     1034.98    211.07 o
  13   1   2       98.34      236.54    227.12 o
  14   1   2      840.37      954.19    253.09 o
  15   1   2      380.17      137.62    282.83 o
  16   1   2       42.54      157.82    317.31 o
  17   1   2      464.31      620.38    351.35 o
 -17   2   2      468.85      579.67    319.07 o
 -16   2   2        7.55      -41.06    285.76 o
 -15   2   2     1254.18      968.72    257.78 o
 -14   2   2       17.14       17.90    226.48 o
 -13   2   2        1.98      -85.46    208.99 o
 -12   2   2      617.68      256.30    188.19 o
 -11   2   2     1477.74     1192.32    141.23 o
 -10   2   2       69.69       54.17     97.29 o
  -9   2   2     2269.89     2119.30    106.45 o
  -8   2   2       91.39       64.11     93.89 o
  -7   2   2    29249.84    28576.18    213.71 o
  -6   2   2     5845.07     5341.26    121.50 o
  -5   2   2     5914.51     6205.90    140.01 o
  -4   2   2      115.63       93.35    120.46 o
  -3   2   2    59857.37    69671.87    530.40 o
  -2   2   2    19334.71    22317.33    164.72 o
  -1   2   2     8241.06     9149.76    111.27 o
   0   2   2    41814.96    46713.87    660.23 o
   1   2   2      595.95      668.40     79.27 o
   2   2   2     8575.22     8473.35    125.65 o
   3   2   2    68946.43    78800.58    483.61 o
   4   2   2    49878.81    55113.41    277.86 o
   5   2   2      768.19      750.70    145.32 o
   6   2   2     6975.43     6732.98    176.54 o
   7   2   2     4123.75     3903.55    187.02 o
   8   2   2     4732.89     4680.97    182.04 o
   9   2   2    17903.77    17770.33    299.18 o
  10   2   2      972.71      744.17    184.80 o
  11   2   2      261.57      246.48    183.86 o
  12   2   2     2010.86     2125.52    212.02 o
  13   2   2    10892.52    11358.03    304.66 o
  14   2   2     4592.35     4689.02    261.96 o
  15   2   2        8.39      -51.72    282.79 o
  16   2   2      965.24     1134.20    313.36 o
  17   2   2      346.06      255.10    362.98 o
 -17   3   2      525.60      830.17    387.63 o
 -16   3   2        2.27      143.00    294.13 o
 -15   3   2     1682.00     1601.28    262.47 o
 -14   3   2      840.03      739.35    243.32 o
 -13   3   2      694.85      628.65    212.95 o
 -12   3   2     2687.46     2599.39    193.71 o
 -11   3   2     3779.32     3724.73    303.54 o
 -10   3   2      543.05      460.16    110.03 o
  -9   3   2    17041.69    16836.63    187.83 o
  -8   3   2    13001.05    12731.90    164.80 o
  -7   3   2    11277.07    11877.77    153.64 o
  -6   3   2    16302.09    16313.53    176.88 o
  -5   3   2     2481.02     2518.73    104.79 o
  -4   3   2     2154.14     2210.84    111.83 o
  -3   3   2     2121.80     2193.40    111.02 o
  -2   3   2    37706.69    41781.29    241.01 o
  -1   3   2    10970.02    11533.26    200.83 o
   0   3   2     6128.63     6857.73    102.61 o
   1   3   2    71554.13    81798.17    872.16 o
   2   3   2    63872.46    74053.10   1016.93 o
   3   3   2      296.99      241.97    136.00 o
   4   3   2    74782.91    80837.22    608.48 o
   5   3   2    58531.96    62695.63    789.75 o
   6   3   2       14.10       -0.60    138.36 o
   7   3   2     2687.86     2362.53    150.49 o
   8   3   2        3.96       -2.70    139.57 o
   9   3   2     1531.83     1522.48    161.06 o
  10   3   2        7.46     -110.08    174.11 o
  11   3   2     5361.92     4679.48    234.36 o
  12   3   2    10127.22    10548.96    315.14 o
  13   3   2     1847.47     1864.55    234.47 o
  14   3   2     1325.52     1353.54    260.67 o
  15   3   2     6688.68     6963.92    300.19 o
  16   3   2      515.46      834.83    324.46 o
  17   3   2     1085.39     1204.24    350.47 o
 -17   4   2        0.39      -17.50    390.51 o
 -16   4   2     7247.41     8100.49    639.82 o
 -15   4   2     7255.97     7826.60    271.10 o
 -14   4   2       14.95     -227.64    233.99 o
 -13   4   2     2070.93     1893.39    210.66 o
 -12   4   2     8273.70     8357.05    358.91 o
 -11   4   2     2970.06     2754.25    173.92 o
 -10   4   2     4148.61     3848.06    174.10 o
  -9   4   2      668.23      593.98    108.79 o
  -8   4   2    18868.31    18992.74    307.27 o
  -7   4   2      172.05      152.07     95.24 o
  -6   4   2    36540.05    37698.08    228.70 o
  -5   4   2    82078.00    89412.97    550.49 o
  -4   4   2     9355.81     8963.14    143.53 o
  -3   4   2    25067.50    28762.77    310.20 o
  -2   4   2    30150.68    31151.86    246.98 o
  -1   4   2       98.82      131.32    110.39 o
   0   4   2     9100.42    10364.25    362.13 o
   1   4   2     7233.12     8049.72    210.48 o
   2   4   2     1344.36     1225.88    127.68 o
   3   4   2    13732.87    15187.00    317.88 o
   4   4   2      653.97      782.36    115.06 o
   5   4   2    14353.46    14025.92    185.97 o
   6   4   2     3169.68     3214.29    157.27 o
   7   4   2     5008.40     5060.66    170.80 o
   8   4   2     8088.55     7934.18    244.88 o
   9   4   2     3299.04     3109.47    176.33 o
  10   4   2     1186.52     1143.63    175.04 o
  11   4   2     4533.41     4218.57    262.61 o
  12   4   2      608.94      487.92    208.70 o
  13   4   2       38.89      116.61    232.24 o
  14   4   2     2153.06     1692.35    258.41 o
  15   4   2      857.44      864.73    297.93 o
  16   4   2      721.28      695.51    321.40 o
 -17   5   2     2995.08     3493.35    517.58 o
 -16   5   2      222.21      280.27    480.96 o
 -15   5   2      703.17      489.07    329.18 o
 -14   5   2     3294.28     3567.74    335.36 o
 -13   5   2     7190.61     7434.02    239.71 o
 -12   5   2     3041.66     2688.24    187.46 o
 -11   5   2        6.33       55.29    169.88 o
 -10   5   2     2030.66     1960.22    148.01 o
  -9   5   2     3503.10     3532.07    246.53 o
  -8   5   2     7372.62     7063.73    202.09 o
  -7   5   2    34288.54    34488.43    233.14 o
  -6   5   2     9428.88    10283.99    130.79 o
  -5   5   2    16097.63    17371.88    175.87 o
  -4   5   2    47561.70    49797.27    425.91 o
  -3   5   2     7375.21     7292.43    182.29 o
  -2   5   2     7639.14     8268.92    189.99 o
  -1   5   2      197.26      136.47     87.95 o
   0   5   2     3147.22     2985.66    111.21 o
   1   5   2    19474.49    21742.84    590.53 o
   2   5   2     4895.98     5373.50    282.89 o
   3   5   2     3684.57     3868.14    142.66 o
   4   5   2      732.93      810.23    125.95 o
   5   5   2      829.86      788.97    123.77 o
   6   5   2    10421.37    10395.58    207.46 o
   7   5   2     3273.95     3099.18    153.95 o
   8   5   2     1094.76      991.14    153.33 o
   9   5   2     3176.97     2850.91    202.85 o
  10   5   2       10.08      154.60    185.53 o
  11   5   2     2332.42     2090.49    195.53 o
  12   5   2      500.66      478.34    215.16 o
  13   5   2     2004.88     2195.57    237.79 o
  14   5   2      455.68      491.68    271.69 o
  15   5   2        2.70       62.96    300.19 o
  16   5   2       49.32      -93.84    390.17 o
 -17   6   2      512.69      664.74    555.57 o
 -16   6   2      323.45      440.11    482.06 o
 -15   6   2     2518.18     2753.66    444.02 o
 -14   6   2      500.25      252.65    288.83 o
 -13   6   2     3272.21     3348.55    278.30 o
 -12   6   2     1971.58     1850.14    191.63 o
 -11   6   2     1941.41     1672.79    169.59 o
 -10   6   2     6374.65     5885.07    186.20 o
  -9   6   2     1054.51      959.87    114.71 o
  -8   6   2     4066.04     4141.43    125.11 o
  -7   6   2      650.43      642.35     83.70 o
  -6   6   2      202.94      138.79     74.86 o
  -5   6   2     4324.49     4490.82    424.92 o
  -4   6   2     3023.31     2720.10    178.02 o
  -3   6   2      282.49       88.59    146.68 o
  -2   6   2    46533.87    48032.02    421.86 o
  -1   6   2     6491.92     6576.21    138.42 o
   0   6   2     1938.84     1846.38    100.38 o
   1   6   2      133.77      226.54    135.17 o
   2   6   2      131.34      230.63    135.20 o
   3   6   2      329.41      384.47    115.26 o
   4   6   2    10597.76    11166.84    177.06 o
   5   6   2       61.45       51.55    126.52 o
   6   6   2       62.62        6.74    129.18 o
   7   6   2       22.47      194.02    141.81 o
   8   6   2     5679.75     5022.57    336.00 o
   9   6   2     7348.27     8769.80    836.06 o
  10   6   2      303.71      382.22    183.88 o
  11   6   2     5130.09     5150.59    214.95 o
  12   6   2      228.18      361.06    219.53 o
  13   6   2       27.34       59.41    244.08 o
  14   6   2      104.54      223.63    276.47 o
  15   6   2      277.43     -148.12    364.54 o
  16   6   2      153.03      -57.83    552.52 o
 -16   7   2     2022.34     2504.98    517.74 o
 -15   7   2      388.23       71.42    444.38 o
 -14   7   2    11575.52    11663.17    657.32 o
 -13   7   2     2168.83     2172.97    406.57 o
 -12   7   2     2627.85     2625.08    218.71 o
 -11   7   2     4462.48     4278.19    346.78 o
 -10   7   2        5.67       54.71    140.89 o
  -9   7   2      543.07      442.95    107.10 o
  -8   7   2     5019.51     4672.69    110.84 o
  -7   7   2    12936.12    12718.34    160.94 o
  -6   7   2     4016.82     3620.92    190.35 o
  -5   7   2    10426.16    11048.83    215.14 o
  -4   7   2    61796.88    63029.95    411.21 o
  -3   7   2    65883.49    70528.17    431.48 o
  -2   7   2     6711.74     7376.34    180.29 o
  -1   7   2    44030.13    45730.11    414.45 o
   0   7   2    24508.28    23857.65    399.81 o
   1   7   2      185.99      136.35    126.33 o
   2   7   2      728.80      890.92    127.82 o
   3   7   2    14022.56    14958.61    645.70 o
   4   7   2      187.49      121.99    119.58 o
   5   7   2    10177.07     9916.59    219.01 o
   6   7   2    15399.21    16104.52    226.14 o
   7   7   2    25591.03    26937.23    290.57 o
   8   7   2     1813.91     1775.99    151.32 o
   9   7   2    10956.08    11102.10    353.49 o
  10   7   2    22208.96    22541.85    350.56 o
  11   7   2     3355.35     3257.48    219.42 o
  12   7   2      547.92      350.41    266.12 o
  13   7   2     1293.40      875.35    300.31 o
  14   7   2      536.71      242.88    479.95 o
  15   7   2       81.13      299.94    499.26 o
  16   7   2      829.71      870.72    532.25 o
 -16   8   2       10.81       18.31    446.54 o
 -15   8   2       69.69      195.21    398.38 o
 -14   8   2      152.28      193.03    357.53 o
 -13   8   2     2231.48     1922.70    327.06 o
 -12   8   2     1691.15     2155.30    293.40 o
 -11   8   2     2151.61     1986.72    281.54 o
 -10   8   2       16.49       -5.83    257.70 o
  -9   8   2        6.23      222.44    121.11 o
  -8   8   2      416.84      338.02    108.42 o
  -7   8   2     1694.69     1426.76    163.32 o
  -6   8   2      374.24      270.09    147.59 o
  -5   8   2     1768.49     1433.05    152.80 o
  -4   8   2        1.00      -40.05    152.07 o
  -3   8   2      269.58      256.28    139.80 o
  -2   8   2     6083.45     6273.46    208.08 o
  -1   8   2    10085.19    10747.32    180.88 o
   0   8   2    14954.67    14745.66    242.78 o
   1   8   2     6039.53     5885.72    145.88 o
   2   8   2     1354.17     1256.80    139.58 o
   3   8   2     1548.26     1566.44    144.15 o
   4   8   2      174.61      221.57    125.93 o
   5   8   2      326.90      262.24    131.78 o
   6   8   2     3224.90     3124.35    189.01 o
   7   8   2      317.46      274.37    145.93 o
   8   8   2     7621.76     6861.69    198.53 o
   9   8   2     1531.39     1362.35    174.33 o
  10   8   2        3.32       -0.28    205.76 o
  11   8   2     1458.19     1313.91    229.37 o
  12   8   2      690.34      769.92    328.33 o
  13   8   2      657.95      650.05    357.50 o
  14   8   2      227.58      541.72    389.22 o
  15   8   2      899.87     1294.05    405.77 o
 -16   9   2      306.61      -40.51    445.54 o
 -15   9   2      310.72      557.06    406.22 o
 -14   9   2     3904.42     4231.44    359.91 o
 -13   9   2     4379.04     4164.14    322.61 o
 -12   9   2      368.19      201.75    305.84 o
 -11   9   2      412.59      452.73    307.25 o
 -10   9   2      112.53      117.97    232.30 o
  -9   9   2     1974.58     2072.40    171.45 o
  -8   9   2     3254.90     3205.32    173.56 o
  -7   9   2     9222.45     8514.28    227.91 o
  -6   9   2     5682.83     5141.30    288.77 o
  -5   9   2    13462.70    14273.44    254.31 o
  -4   9   2    34172.14    34511.00    370.58 o
  -3   9   2     6265.18     6237.73    188.04 o
  -2   9   2      613.08      440.92    141.65 o
  -1   9   2       13.15       73.73     98.08 o
   0   9   2     6884.90     6121.17    141.74 o
   1   9   2     2837.49     2422.75    107.80 o
   2   9   2      299.22      244.86    116.22 o
   3   9   2     3146.93     3114.17    182.33 o
   4   9   2     2060.54     1952.32    171.10 o
   5   9   2     5497.31     5226.41    162.52 o
   6   9   2     7071.40     6730.56    180.21 o
   7   9   2     3603.13     3445.64    233.65 o
   8   9   2     1509.37     1421.41    169.30 o
   9   9   2     2530.59     2651.67    184.30 o
  10   9   2      641.70      445.59    211.90 o
  11   9   2     3664.63     3795.09    313.54 o
  12   9   2      239.17      338.25    315.83 o
  13   9   2      840.09      728.11    355.52 o
  14   9   2      298.29      444.07    411.44 o
  15   9   2       50.43      175.58    435.45 o
 -15  10   2     1884.80     1985.54    439.35 o
 -14  10   2       38.93     -203.86    395.63 o
 -13  10   2     1931.45     1739.84    353.78 o
 -12  10   2     2381.47     2327.61    320.42 o
 -11  10   2      320.93      479.14    295.66 o
 -10  10   2      196.17      281.09    264.69 o
  -9  10   2       18.44       61.62    219.33 o
  -8  10   2      834.00      988.34    182.20 o
  -7  10   2      568.23      348.26    183.00 o
  -6  10   2    17284.92    17572.18    298.36 o
  -5  10   2    26690.92    26597.29    336.90 o
  -4  10   2      691.66      603.67    162.31 o
  -3  10   2     8197.10     8245.46    214.92 o
  -2  10   2    20276.94    20240.55    278.68 o
  -1  10   2     7969.26     7367.63    420.23 o
   0  10   2     2469.49     2252.08    110.37 o
   1  10   2     2904.34     2704.16    131.98 o
   2  10   2      716.18      544.72    123.39 o
   3  10   2     4226.06     3682.55    317.49 o
   4  10   2       54.79      -63.85    173.29 o
   5  10   2    11962.34    11449.89    506.69 o
   6  10   2     7848.27     7708.05    245.12 o
   7  10   2     3805.68     3723.12    170.04 o
   8  10   2    10813.18    10334.71    230.54 o
   9  10   2      413.41      382.29    192.90 o
  10  10   2       40.43      226.65    257.59 o
  11  10   2     3418.74     3302.36    315.78 o
  12  10   2     1493.53     1454.85    357.41 o
  13  10   2      495.56      482.59    384.57 o
  14  10   2      897.71     1148.35    423.08 o
 -15  11   2      946.41      848.22    445.73 o
 -14  11   2        8.18      -86.65    411.82 o
 -13  11   2      705.39      959.32    377.47 o
 -12  11   2      894.99      965.05    346.59 o
 -11  11   2     1551.56     1323.48    282.52 o
 -10  11   2       21.28       35.42    256.46 o
  -9  11   2     8032.97     7504.39    284.57 o
  -8  11   2     6662.82     7116.85    269.84 o
  -7  11   2     1107.78      926.97    238.42 o
  -6  11   2     5060.75     4703.40    207.28 o
  -5  11   2     2142.79     1970.40    184.22 o
  -4  11   2      280.73      264.05    178.44 o
  -3  11   2     1620.56     1589.54    169.12 o
  -2  11   2     1020.59      652.75    165.93 o
  -1  11   2       95.80      101.47    128.68 o
   0  11   2      467.82      411.27    112.80 o
   1  11   2    12742.87    12775.63    193.46 o
   2  11   2    34614.63    34432.41    299.57 o
   3  11   2     7074.58     6805.97    207.41 o
   4  11   2    23366.77    24057.06    678.68 o
   5  11   2    18786.75    19015.79    729.79 o
   6  11   2       57.50      288.41    212.99 o
   7  11   2      447.34      366.00    216.07 o
   8  11   2       17.98       76.07    240.56 o
   9  11   2      960.62      854.22    273.52 o
  10  11   2      171.52     -274.11    274.11 o
  11  11   2     3614.91     3530.65    343.49 o
  12  11   2     2811.19     3076.30    367.01 o
  13  11   2      197.46      207.13    405.20 o
  14  11   2     1157.51     1376.65    436.16 o
 -14  12   2      739.53      925.30    439.40 o
 -13  12   2      412.90      316.96    411.75 o
 -12  12   2      723.66      757.82    365.84 o
 -11  12   2     1040.22      567.94    284.67 o
 -10  12   2     2136.66     2026.96    268.74 o
  -9  12   2     1051.59      686.31    269.11 o
  -8  12   2     2735.24     2807.17    227.76 o
  -7  12   2     4211.03     4194.04    349.83 o
  -6  12   2      981.08     1210.15    245.25 o
  -5  12   2      242.99      178.83    226.21 o
  -4  12   2      553.36      514.30    207.96 o
  -3  12   2      548.67      548.98    195.52 o
  -2  12   2     4286.07     3999.64    229.93 o
  -1  12   2     7683.53     7458.10    173.18 o
   0  12   2      470.14      370.54    127.24 o
   1  12   2       31.68       43.76    133.77 o
   2  12   2     1017.73      799.35    140.76 o
   3  12   2    15017.25    15028.57    226.87 o
   4  12   2     9969.60    10574.02    324.13 o
   5  12   2        3.29      210.90    207.12 o
   6  12   2     2287.68     1921.02    215.35 o
   7  12   2     1045.96      663.51    230.39 o
   8  12   2     2146.99     2029.18    246.76 o
   9  12   2     1492.53     1555.09    271.32 o
  10  12   2      893.71      737.88    293.51 o
  11  12   2      205.66       87.09    305.03 o
  12  12   2      476.16      590.27    384.22 o
  13  12   2      571.52      486.70    421.65 o
 -13  13   2      170.31      463.81    431.82 o
 -12  13   2     1587.97     1932.09    342.84 o
 -11  13   2      755.94      566.53    311.54 o
 -10  13   2      289.95      244.64    292.24 o
  -9  13   2      901.71      997.19    272.65 o
  -8  13   2     1928.33     1820.10    262.27 o
  -7  13   2      326.22      196.44    270.65 o
  -6  13   2       15.08      177.39    256.47 o
  -5  13   2     3804.61     3604.48    247.45 o
  -4  13   2      249.04       80.96    235.95 o
  -3  13   2     3191.13     3269.91    340.24 o
  -2  13   2     2201.95     1816.55    198.92 o
  -1  13   2     4432.13     4474.45    222.22 o
   0  13   2       94.93      368.43    141.28 o
   1  13   2     3963.33     3632.56    160.85 o
   2  13   2     2786.90     2700.54    158.83 o
   3  13   2        4.84       69.66    159.51 o
   4  13   2     8539.93     8414.47    309.03 o
   5  13   2     3840.78     3422.76    249.93 o
   6  13   2      237.18      -73.15    233.42 o
   7  13   2      221.90      309.48    248.01 o
   8  13   2     2957.75     2730.52    263.52 o
   9  13   2     1152.05     1356.47    283.08 o
  10  13   2     1514.67     1519.82    302.37 o
  11  13   2      808.38      743.43    329.85 o
  12  13   2     1693.65     2033.95    418.61 o
  13  13   2       89.09       95.65    460.30 o
 -13  14   2      880.10      805.50    460.96 o
 -12  14   2       32.83      403.52    367.58 o
 -11  14   2     4611.35     5313.68    431.42 o
 -10  14   2     8122.36     9007.48    348.88 o
  -9  14   2     1107.05     1315.44    288.88 o
  -8  14   2     1323.04     1492.38    269.92 o
  -7  14   2     5991.39     6319.55    274.40 o
  -6  14   2     3774.81     3759.41    274.33 o
  -5  14   2       72.53       41.00    264.35 o
  -4  14   2      805.78      577.98    248.93 o
  -3  14   2        0.11     -207.98    238.25 o
  -2  14   2      468.12      231.95    231.72 o
  -1  14   2     2542.23     2564.41    186.92 o
   0  14   2    10449.19    10406.93    308.65 o
   1  14   2     2548.88     2249.82    155.94 o
   2  14   2     6011.90     5573.12    258.11 o
   3  14   2     9145.65     9408.91    312.63 o
   4  14   2     7510.66     7943.00    260.94 o
   5  14   2        4.20      235.37    236.58 o
   6  14   2     4159.14     4092.53    252.36 o
   7  14   2      560.49      781.50    264.69 o
   8  14   2       57.44      232.14    282.52 o
   9  14   2        1.05      157.25    308.87 o
  10  14   2     1189.67     1324.87    336.16 o
  11  14   2     1111.80      873.15    353.08 o
  12  14   2      832.90     1012.30    448.60 o
 -12  15   2      577.24      918.05    396.67 o
 -11  15   2      152.92      218.96    370.74 o
 -10  15   2      266.73      217.26    341.59 o
  -9  15   2      899.55      989.92    316.19 o
  -8  15   2        1.25      162.36    298.69 o
  -7  15   2      408.20      544.24    276.69 o
  -6  15   2     1971.69     1776.38    304.79 o
  -5  15   2        3.09      -41.43    283.85 o
  -4  15   2      307.72      360.98    274.45 o
  -3  15   2       85.24       -1.36    257.72 o
  -2  15   2      113.01      194.45    241.23 o
  -1  15   2      665.14      489.68    250.59 o
   0  15   2      964.17      961.43    260.09 o
   1  15   2      346.94      547.64    274.03 o
   2  15   2      495.11      655.70    274.00 o
   3  15   2     1111.55      933.70    225.74 o
   4  15   2      310.15      207.23    246.36 o
   5  15   2       22.49       76.73    255.58 o
   6  15   2      345.21       67.80    270.57 o
   7  15   2       32.48     -249.18    285.53 o
   8  15   2       91.03      206.50    315.56 o
   9  15   2      575.42      806.79    337.00 o
  10  15   2       11.84      -28.65    361.73 o
  11  15   2      113.55      -29.76    382.75 o
 -11  16   2     1198.99     1483.84    402.27 o
 -10  16   2     1755.74     2280.73    360.85 o
  -9  16   2      716.63      778.55    332.05 o
  -8  16   2      937.01     1348.20    316.48 o
  -7  16   2     3865.87     3780.42    299.06 o
  -6  16   2     2107.88     2622.16    277.36 o
  -5  16   2     1109.66     1256.97    304.08 o
  -4  16   2        3.56      164.39    292.63 o
  -3  16   2       83.19      132.69    289.29 o
  -2  16   2      622.79      584.96    373.22 o
  -1  16   2     3097.73     3128.57    390.70 o
   0  16   2     3522.46     3396.24    362.86 o
   1  16   2     2102.44     2231.44    397.61 o
   2  16   2     1011.29     1076.72    303.82 o
   3  16   2     6868.65     6500.13    423.21 o
   4  16   2     4385.12     4536.57    372.96 o
   5  16   2       52.08      282.57    272.58 o
   6  16   2     1002.44      581.94    294.53 o
   7  16   2      699.41      646.17    316.42 o
   8  16   2      223.07      368.75    335.90 o
   9  16   2      212.60      166.87    359.80 o
  10  16   2     1082.86     1321.61    384.47 o
  -9  17   2     2406.82     2687.64    495.83 o
  -8  17   2     1546.42     2126.61    355.63 o
  -7  17   2      878.19      888.18    322.68 o
  -6  17   2     3495.93     3930.64    313.77 o
  -5  17   2       29.63      121.32    337.04 o
  -4  17   2     1444.46     1532.74    426.34 o
  -3  17   2        0.23       55.73    424.51 o
  -2  17   2      944.02     1084.00    408.84 o
  -1  17   2     1373.40     1405.64    397.38 o
   0  17   2       29.73      286.08    400.72 o
   1  17   2     5420.27     5029.58    387.99 o
   2  17   2     4459.20     4633.83    390.86 o
   3  17   2       54.44      222.10    343.16 o
   4  17   2     1902.41     2115.54    358.11 o
   5  17   2     2214.49     2323.96    350.44 o
   6  17   2        0.88       10.98    382.23 o
   7  17   2     1112.77     1090.77    342.37 o
   8  17   2        4.85      170.37    364.75 o
   9  17   2      580.00      753.30    387.48 o
  -8  18   2     1305.95     1177.20    385.98 o
  -7  18   2        1.02      221.01    351.07 o
  -6  18   2     2082.74     2960.61    445.56 o
  -5  18   2     4235.04     4814.99    379.55 o
  -4  18   2       73.30       50.04    465.42 o
  -3  18   2     3699.66     3546.03    625.22 o
  -2  18   2     3281.38     2829.36    450.71 o
  -1  18   2      829.76      873.79    471.84 o
   0  18   2      267.22      218.70    446.18 o
   1  18   2      532.27      626.26    449.87 o
   2  18   2      184.79      504.23    480.12 o
   3  18   2      147.55       87.92    475.23 o
   4  18   2      415.16      368.02    382.63 o
   5  18   2     1042.26     1051.03    391.04 o
   6  18   2        4.02       66.55    416.34 o
   7  18   2     1399.50     1604.35    441.51 o
  -6  19   2      247.85      240.14    439.88 o
  -5  19   2      226.38      432.33    423.07 o
  -4  19   2     1141.22     1752.89    408.55 o
  -3  19   2     1091.41     1183.60    516.47 o
  -2  19   2      251.94      444.32    483.46 o
  -1  19   2      146.14      313.30    509.10 o
   0  19   2      666.52      886.98    484.24 o
   1  19   2     3370.71     3434.32    493.95 o
   2  19   2      660.55      400.03    513.57 o
   3  19   2        5.73      357.34    512.96 o
   4  19   2        4.47      364.43    515.77 o
   5  19   2      905.53     1340.80    543.21 o
  -2  20   2     1720.42     1793.26    557.49 o
  -1  20   2        6.68      196.98    570.52 o
   0  20   2       81.85      334.07    557.83 o
   1  20   2       32.15      615.32    547.44 o
 -18   1   3      120.11      443.22    412.35 o
 -17   1   3      162.17       -3.57    314.27 o
 -16   1   3        5.18       46.49    283.16 o
 -15   1   3      136.11       93.99    250.88 o
 -14   1   3     1448.41     1514.55    229.45 o
 -13   1   3      585.25      414.39    209.38 o
 -12   1   3     6658.74     6528.40    224.99 o
 -11   1   3      961.88      925.49    116.35 o
 -10   1   3    16633.74    16730.61    184.68 o
  -9   1   3    13442.67    13143.94    162.55 o
  -8   1   3    25042.24    25039.25    237.64 o
  -7   1   3      579.84      534.06     98.75 o
  -6   1   3    38754.52    38864.95    305.10 o
  -5   1   3    13365.46    13702.51    193.65 o
  -4   1   3    23479.18    25560.40    214.43 o
  -3   1   3    10511.09    11991.97    151.14 o
  -2   1   3     5750.20     6065.26    136.90 o
  -1   1   3      371.08      427.67     66.39 o
   0   1   3      808.58      763.23     66.02 o
   1   1   3    44226.66    49653.59    288.21 o
   2   1   3    82963.70    94991.62    641.74 o
   3   1   3      810.15      846.50     93.62 o
   4   1   3    10980.26    10487.91    160.32 o
   5   1   3    74436.35    78871.26    595.84 o
   6   1   3     8476.10     8384.78    191.00 o
   7   1   3    10862.67    10528.11    217.38 o
   8   1   3     7204.48     6867.01    206.33 o
   9   1   3       35.51      126.10    167.09 o
  10   1   3      282.17      234.15    183.57 o
  11   1   3        9.24       -2.88    193.30 o
  12   1   3     4509.74     4269.98    230.50 o
  13   1   3      221.89      254.50    242.25 o
  14   1   3     5305.95     6205.69    432.52 o
  15   1   3     3945.17     4085.15    294.10 o
  16   1   3      445.74      496.35    326.24 o
 -18   2   3      821.48      658.07    420.12 o
 -17   2   3      472.31      615.90    376.58 o
 -16   2   3        0.24      209.50    289.81 o
 -15   2   3      890.67      756.22    251.16 o
 -14   2   3      489.36      537.06    230.49 o
 -13   2   3     2052.96     1927.21    210.96 o
 -12   2   3       18.55       13.12    195.10 o
 -11   2   3     3678.84     3582.68    150.83 o
 -10   2   3     9281.04     9119.14    149.37 o
  -9   2   3       65.77       79.71     99.85 o
  -8   2   3     9352.72     8857.46    153.01 o
  -7   2   3    27878.94    28670.95    277.49 o
  -6   2   3      190.11      247.99    122.19 o
  -5   2   3     1723.21     1620.96    123.69 o
  -4   2   3     5778.13     5695.99    176.32 o
  -3   2   3    10868.08    12003.50    211.51 o
  -2   2   3     1284.09     1303.18     80.51 o
  -1   2   3    13882.59    14939.62    194.93 o
   0   2   3    12357.49    13738.03    131.67 o
   1   2   3     4941.21     4928.80     97.69 o
   2   2   3    17244.39    18784.80    264.02 o
   3   2   3    42666.14    45133.32    226.66 o
   4   2   3     4686.07     4483.02    111.80 o
   5   2   3    10249.15    10067.98    263.06 o
   6   2   3    17992.87    18260.72    373.66 o
   7   2   3      884.28      861.60    144.33 o
   8   2   3      426.01      377.39    159.32 o
   9   2   3     3534.32     3137.48    180.93 o
  10   2   3     1016.49      817.86    177.69 o
  11   2   3     1003.87      876.34    197.89 o
  12   2   3      731.98      604.88    222.99 o
  13   2   3     3678.80     3391.78    239.13 o
  14   2   3     1864.60     2003.01    263.60 o
  15   2   3      155.75      224.35    295.67 o
  16   2   3     3541.86     3883.34    321.63 o
 -17   3   3      335.85      540.79    381.67 o
 -16   3   3     1492.29     1849.77    342.10 o
 -15   3   3      886.04      699.30    259.15 o
 -14   3   3     5524.73     5639.86    244.61 o
 -13   3   3     3527.13     3418.31    207.36 o
 -12   3   3      345.40      255.38    186.00 o
 -11   3   3     2672.77     2657.86    148.28 o
 -10   3   3     8933.21     9108.21    241.21 o
  -9   3   3       74.75       -2.14    105.83 o
  -8   3   3    10198.62     9798.75    223.18 o
  -7   3   3     2640.77     2495.05    115.59 o
  -6   3   3     2447.60     2278.63    147.13 o
  -5   3   3     3624.39     3554.10    112.34 o
  -4   3   3    27783.81    30028.29    351.07 o
  -3   3   3    41855.71    45698.52    278.60 o
  -2   3   3    23395.07    24573.46    205.75 o
  -1   3   3    23441.27    26610.42    243.53 o
   0   3   3    78745.79    88925.72    518.92 o
   1   3   3     5818.86     5971.63    121.95 o
   2   3   3      411.65      611.81    122.20 o
   3   3   3     1861.71     1795.64    136.40 o
   4   3   3     1132.92     1192.28    121.54 o
   5   3   3    40842.92    44798.72    309.24 o
   6   3   3    17029.50    16575.81    238.69 o
   7   3   3      152.99       88.66    155.16 o
   8   3   3     2881.34     2968.04    168.53 o
   9   3   3     3390.50     3207.71    206.39 o
  10   3   3     5787.01     5429.38    218.65 o
  11   3   3      230.62      258.84    188.94 o
  12   3   3       30.98       74.65    226.15 o
  13   3   3       43.98      173.99    233.63 o
  14   3   3      842.25     1201.91    263.99 o
  15   3   3      348.14      216.98    297.71 o
  16   3   3       54.02      -55.22    340.59 o
 -17   4   3      185.34      113.17    382.06 o
 -16   4   3        1.00      -50.91    346.61 o
 -15   4   3      177.29      647.30    393.49 o
 -14   4   3       69.41      243.38    231.51 o
 -13   4   3      164.40      269.21    203.23 o
 -12   4   3     2419.83     2076.30    190.51 o
 -11   4   3     1192.59     1006.27    164.69 o
 -10   4   3     7269.48     6996.63    252.91 o
  -9   4   3        5.85       23.89    104.43 o
  -8   4   3     8917.13     8915.23    196.04 o
  -7   4   3    17730.35    17306.67    238.73 o
  -6   4   3     4295.32     4079.56    143.38 o
  -5   4   3       43.93      -37.59    112.80 o
  -4   4   3     1440.08     1183.72    110.37 o
  -3   4   3     5531.71     5632.65    173.36 o
  -2   4   3      111.63      233.23    162.48 o
  -1   4   3    21648.64    23363.65    217.70 o
   0   4   3      107.00       66.48    119.28 o
   1   4   3     1447.13     1693.31    122.96 o
   2   4   3     4575.19     4566.56    134.60 o
   3   4   3    48977.62    54707.66    682.29 o
   4   4   3    40372.67    43562.48    283.43 o
   5   4   3      296.34      277.47    120.95 o
   6   4   3    17853.93    17877.49    332.62 o
   7   4   3     4926.03     4548.39    170.70 o
   8   4   3     1141.49      956.62    155.80 o
   9   4   3        1.71       23.40    173.93 o
  10   4   3       92.58      -51.69    192.09 o
  11   4   3     1496.72     1283.81    195.58 o
  12   4   3     1130.46      673.45    222.95 o
  13   4   3     2830.62     2760.69    247.76 o
  14   4   3     1722.85     1615.47    269.73 o
  15   4   3       68.65      166.96    305.37 o
  16   4   3     2445.29     2877.00    328.64 o
 -17   5   3     3574.58     4325.88    499.86 o
 -16   5   3     1961.91     2087.59    455.30 o
 -15   5   3     1843.02     1610.63    330.11 o
 -14   5   3     7092.16     7739.40    331.42 o
 -13   5   3     1930.68     1929.42    211.47 o
 -12   5   3       95.30      -83.75    185.63 o
 -11   5   3     9206.28     9985.35    444.96 o
 -10   5   3      512.24      375.43    122.99 o
  -9   5   3     9930.58     9647.49    422.33 o
  -8   5   3     2464.23     2448.07    110.59 o
  -7   5   3     8858.43     8896.90    151.07 o
  -6   5   3    21166.07    22180.53    273.88 o
  -5   5   3       14.71       61.43    100.91 o
  -4   5   3    30305.23    31840.75    278.69 o
  -3   5   3    45551.22    47085.74    323.01 o
  -2   5   3     3317.74     3207.38    156.58 o
  -1   5   3    29495.28    31800.72    219.61 o
   0   5   3     6199.48     6288.29    138.30 o
   1   5   3      461.78      414.55    122.92 o
   2   5   3    32919.09    38417.25   1523.31 o
   3   5   3     3096.25     4287.27    491.96 o
   4   5   3    14316.28    14895.75    177.94 o
   5   5   3      420.47      555.93    115.04 o
   6   5   3     4745.11     4918.00    175.32 o
   7   5   3     4188.94     3755.12    238.40 o
   8   5   3      906.08     1074.86    159.14 o
   9   5   3     8453.83     8646.88    233.66 o
  10   5   3     3280.71     3000.89    190.80 o
  11   5   3        1.04      -19.42    213.88 o
  12   5   3     2730.88     2667.25    220.59 o
  13   5   3     1181.64     1565.77    238.44 o
  14   5   3      107.18      158.69    271.19 o
  15   5   3      684.65      614.90    313.85 o
  16   5   3      251.83      616.04    418.46 o
 -17   6   3      214.85      347.55    507.90 o
 -16   6   3     3151.34     3030.52    471.88 o
 -15   6   3     5661.62     6067.54    448.10 o
 -14   6   3     1774.94     1772.96    404.65 o
 -13   6   3     2832.77     2638.15    260.66 o
 -12   6   3     7080.28     7290.85    286.01 o
 -11   6   3     4352.22     4329.67    294.70 o
 -10   6   3      115.32      107.50    123.30 o
  -9   6   3      189.47      222.14    105.02 o
  -8   6   3      364.74      346.13     94.22 o
  -7   6   3        8.11       87.18    105.00 o
  -6   6   3    13346.34    13031.17    346.22 o
  -5   6   3    25028.30    24757.46    273.88 o
  -4   6   3       90.11       91.81    151.61 o
  -3   6   3    31425.78    32979.64    287.31 o
  -2   6   3    56780.04    59303.77    390.91 o
  -1   6   3     7960.33     8065.30    148.08 o
   0   6   3     3571.52     3657.26    120.76 o
   1   6   3    18052.17    19080.34    376.00 o
   2   6   3     4878.47     5174.19    184.36 o
   3   6   3      877.32      991.53    133.38 o
   4   6   3     1469.84     1164.88    116.38 o
   5   6   3     1664.31     1553.16    132.72 o
   6   6   3      181.12      244.31    139.25 o
   7   6   3     9255.97     9371.23    211.01 o
   8   6   3    20062.48    20567.67    351.07 o
   9   6   3     1243.91     1231.59    199.02 o
  10   6   3     1027.64      985.73    233.60 o
  11   6   3     4274.58     4429.74    218.38 o
  12   6   3     5171.20     5482.11    243.30 o
  13   6   3      830.76      873.55    253.52 o
  14   6   3      672.28      583.75    283.35 o
  15   6   3      130.37      143.84    376.18 o
  16   6   3        4.34      186.29    548.96 o
 -17   7   3        2.17     -214.92    573.10 o
 -16   7   3      548.81      479.09    493.32 o
 -15   7   3       44.79      244.54    451.26 o
 -14   7   3      273.09      -76.70    412.98 o
 -13   7   3      123.04      -14.50    320.64 o
 -12   7   3       16.24     -187.55    279.82 o
 -11   7   3      210.01      179.77    194.67 o
 -10   7   3      266.21      297.29    121.23 o
  -9   7   3      900.38      803.73    104.26 o
  -8   7   3      135.23      188.80    116.45 o
  -7   7   3      189.00      202.33    111.11 o
  -6   7   3      226.59       88.80    152.02 o
  -5   7   3      140.42      146.70    163.42 o
  -4   7   3      538.54      528.69    149.87 o
  -3   7   3     4353.51     4547.29    164.36 o
  -2   7   3     4204.24     4060.79    120.81 o
  -1   7   3     9359.07     9869.41    166.60 o
   0   7   3      422.58      339.40     91.92 o
   1   7   3     1826.36     1780.22    120.57 o
   2   7   3      781.35      806.17    128.59 o
   3   7   3     1031.67      983.85    112.94 o
   4   7   3        0.03       42.74    110.91 o
   5   7   3     3705.97     3685.62    149.91 o
   6   7   3      479.99      394.69    146.73 o
   7   7   3       14.09       50.90    153.72 o
   8   7   3        2.68      118.00    156.36 o
   9   7   3      228.51      316.59    198.24 o
  10   7   3      146.27      416.76    212.39 o
  11   7   3       29.78       91.12    226.52 o
  12   7   3        6.64       24.04    248.02 o
  13   7   3      596.75      444.27    311.39 o
  14   7   3        8.01       33.18    465.05 o
  15   7   3        1.23       46.88    502.49 o
 -16   8   3     1360.70     1354.49    429.09 o
 -15   8   3     3301.91     3688.86    398.61 o
 -14   8   3      332.39      519.23    365.39 o
 -13   8   3     8611.41     8665.95    377.45 o
 -12   8   3    10274.87    10417.33    392.81 o
 -11   8   3     2091.24     1771.00    271.98 o
 -10   8   3     3719.21     3569.30    211.58 o
  -9   8   3        1.02      -61.31    162.58 o
  -8   8   3      480.94      363.13    164.15 o
  -7   8   3     1042.29     1086.54    197.71 o
  -6   8   3    12234.43    12853.84    240.56 o
  -5   8   3    34549.04    35890.55    368.98 o
  -4   8   3       17.26      107.26    155.89 o
  -3   8   3    39313.88    38576.88    886.98 o
  -2   8   3    63432.30    62801.58   1452.71 o
  -1   8   3     1554.62     1220.24     85.14 o
   0   8   3     7690.51     7034.22    130.41 o
   1   8   3    25568.96    26488.97    679.69 o
   2   8   3     3270.21     3536.90    142.60 o
   3   8   3     1097.20     1303.61    153.49 o
   4   8   3    15777.88    16719.81    609.85 o
   5   8   3     2384.59     2060.33    135.82 o
   6   8   3        0.71      -41.85    145.57 o
   7   8   3     8033.08     7675.14    199.68 o
   8   8   3    24834.00    25895.33    316.55 o
   9   8   3     2456.92     2370.42    195.64 o
  10   8   3      736.70      796.17    219.01 o
  11   8   3     4797.33     5155.82    243.68 o
  12   8   3     1203.22     1127.73    256.75 o
  13   8   3       56.86     -158.37    351.45 o
  14   8   3      127.56      438.57    390.72 o
  15   8   3        0.42      171.51    431.46 o
 -16   9   3       54.25      202.61    460.80 o
 -15   9   3      231.13      451.00    419.09 o
 -14   9   3     2621.52     2683.45    362.28 o
 -13   9   3     1038.47      646.92    332.41 o
 -12   9   3     2507.60     2344.72    317.92 o
 -11   9   3     6474.78     6788.10    328.81 o
 -10   9   3      257.20      444.54    187.55 o
  -9   9   3       65.35       51.59    179.78 o
  -8   9   3     1085.87      981.14    192.65 o
  -7   9   3        8.13      -26.16    167.69 o
  -6   9   3     5231.57     4919.43    342.96 o
  -5   9   3      404.84      355.45    164.32 o
  -4   9   3    10589.98    10132.26    227.69 o
  -3   9   3     5816.56     5500.22    134.96 o
  -2   9   3      435.05      355.43    114.65 o
  -1   9   3    25395.90    24669.12    350.99 o
   0   9   3    10785.43    10436.47    152.77 o
   1   9   3     1332.26     1073.89    108.33 o
   2   9   3     1655.32     1722.63    170.74 o
   3   9   3      163.25      118.50    143.70 o
   4   9   3       17.40      167.21    169.50 o
   5   9   3     1140.38      969.95    146.16 o
   6   9   3     1878.56     1607.69    153.19 o
   7   9   3    14751.61    15166.23    254.85 o
   8   9   3     3270.44     2946.02    179.45 o
   9   9   3     3709.01     3534.16    194.70 o
  10   9   3     6593.04     6749.20    247.50 o
  11   9   3     2604.55     2434.24    253.85 o
  12   9   3      553.73      623.64    353.97 o
  13   9   3      117.61      146.13    366.31 o
  14   9   3      674.03      853.52    399.58 o
  15   9   3      144.03      154.78    457.34 o
 -15  10   3      187.08      100.79    429.08 o
 -14  10   3      722.17      672.21    388.54 o
 -13  10   3       31.14      195.46    336.82 o
 -12  10   3     3182.00     3357.26    340.37 o
 -11  10   3     4644.94     5033.32    318.77 o
 -10  10   3      869.63      801.76    250.59 o
  -9  10   3       59.10      167.07    188.77 o
  -8  10   3     1756.27     1629.04    195.27 o
  -7  10   3      480.59      231.59    192.24 o
  -6  10   3     5684.22     5176.49    313.14 o
  -5  10   3    11145.92    11349.82    248.40 o
  -4  10   3     1926.87     1745.54    163.85 o
  -3  10   3     3093.18     2756.43    130.25 o
  -2  10   3      818.56      781.88    120.58 o
  -1  10   3     5385.00     5122.52    151.68 o
   0  10   3     2997.15     2778.18    115.25 o
   1  10   3      436.28      424.26    115.61 o
   2  10   3      690.29      631.25    122.44 o
   3  10   3     1316.84      964.68    164.53 o
   4  10   3     2083.41     2255.10    179.71 o
   5  10   3      555.32      793.61    180.66 o
   6  10   3      676.37      526.36    157.40 o
   7  10   3     2686.80     2511.44    174.45 o
   8  10   3      415.19      290.05    186.43 o
   9  10   3     1708.80     1774.38    229.02 o
  10  10   3      100.95      118.06    263.29 o
  11  10   3      269.91      481.98    329.56 o
  12  10   3     1560.46     1329.98    342.25 o
  13  10   3     1614.69     2570.28    386.00 o
  14  10   3       46.10      202.17    418.49 o
 -15  11   3      971.36     1493.86    456.95 o
 -14  11   3     2313.50     2532.46    419.51 o
 -13  11   3     2764.65     2623.59    370.97 o
 -12  11   3      106.60      257.05    338.83 o
 -11  11   3     1666.88     1722.15    270.71 o
 -10  11   3     1394.23     1385.16    252.34 o
  -9  11   3       39.43      180.26    200.78 o
  -8  11   3        2.69      128.34    215.95 o
  -7  11   3     4365.60     4305.86    218.51 o
  -6  11   3     7051.82     6344.38    230.52 o
  -5  11   3     4458.39     4413.37    206.24 o
  -4  11   3    12754.57    12707.05    263.71 o
  -3  11   3     4559.68     4584.04    149.18 o
  -2  11   3     1385.86     1119.48    135.70 o
  -1  11   3     4741.57     4813.64    151.26 o
   0  11   3    13182.81    13079.99    178.25 o
   1  11   3       70.55       94.86    117.25 o
   2  11   3     4354.42     4500.01    153.37 o
   3  11   3     1239.30      784.50    177.73 o
   4  11   3       71.18      119.63    181.31 o
   5  11   3      220.15      133.73    199.14 o
   6  11   3     2519.58     2445.67    216.34 o
   7  11   3     5141.50     4803.11    192.65 o
   8  11   3      128.42      312.16    193.51 o
   9  11   3     3284.70     2980.24    256.43 o
  10  11   3     1463.40      919.62    278.48 o
  11  11   3      831.32      709.16    339.83 o
  12  11   3     1251.01     1211.36    497.41 o
  13  11   3     2672.90     3003.98    404.71 o
  14  11   3      413.91      518.67    461.46 o
 -14  12   3      534.49      281.80    447.13 o
 -13  12   3      289.71      328.50    401.36 o
 -12  12   3        3.17      -99.61    374.73 o
 -11  12   3      797.31      704.57    286.21 o
 -10  12   3     3564.95     3721.56    276.50 o
  -9  12   3      524.69      606.09    257.96 o
  -8  12   3    11135.68    11417.93    309.45 o
  -7  12   3    14703.76    14321.89    343.06 o
  -6  12   3      355.38      248.14    203.79 o
  -5  12   3      322.08      272.97    203.86 o
  -4  12   3     8226.73     7973.68    379.15 o
  -3  12   3     3541.67     3388.25    195.82 o
  -2  12   3       25.79      147.59    143.22 o
  -1  12   3     2641.54     2599.30    116.71 o
   0  12   3     1948.76     2002.22    165.66 o
   1  12   3     1325.02     1184.61    135.54 o
   2  12   3      552.46      403.56    142.26 o
   3  12   3    29262.77    29510.88    663.23 o
   4  12   3    16648.33    17394.28    378.41 o
   5  12   3     6074.85     5280.51    284.76 o
   6  12   3     8604.62     8747.22    289.35 o
   7  12   3     1195.62     1595.56    248.09 o
   8  12   3        9.27       55.66    251.95 o
   9  12   3     2049.47     1681.33    274.28 o
  10  12   3      176.56       49.98    289.18 o
  11  12   3     1913.60     1842.91    319.18 o
  12  12   3        0.51      139.17    400.44 o
  13  12   3     2253.71     3081.15    432.20 o
 -14  13   3       21.86     -136.42    488.00 o
 -13  13   3      132.79       11.47    433.29 o
 -12  13   3       95.66      241.55    329.81 o
 -11  13   3       44.87      -76.05    312.05 o
 -10  13   3     1920.04     1666.76    277.01 o
  -9  13   3     7467.81     7936.67    303.94 o
  -8  13   3     2289.32     1975.47    290.03 o
  -7  13   3     1156.25      979.08    265.93 o
  -6  13   3    10786.64    11094.29    341.85 o
  -5  13   3    10074.61    10177.29    460.26 o
  -4  13   3     3107.93     3284.39    237.00 o
  -3  13   3     1502.32     1313.53    224.80 o
  -2  13   3      617.13      509.01    222.02 o
  -1  13   3      643.92      513.43    171.83 o
   0  13   3     1036.88     1083.13    162.73 o
   1  13   3    11847.49    12016.85    281.49 o
   2  13   3    12068.72    12264.70    216.15 o
   3  13   3       88.45       86.91    161.09 o
   4  13   3    10930.35    11814.45    366.73 o
   5  13   3    11689.29    12315.77    581.40 o
   6  13   3      697.65      952.85    246.71 o
   7  13   3      438.67      602.82    243.98 o
   8  13   3      414.79       69.53    280.90 o
   9  13   3      762.62     1163.46    293.40 o
  10  13   3      750.98      684.98    305.64 o
  11  13   3      746.42      650.08    345.13 o
  12  13   3     1102.76      951.47    434.65 o
 -13  14   3      111.53      298.26    451.48 o
 -12  14   3      160.89      515.65    367.91 o
 -11  14   3      971.85     1172.99    340.57 o
 -10  14   3      405.23      375.30    306.02 o
  -9  14   3      107.41      357.27    284.54 o
  -8  14   3      242.94      351.94    307.55 o
  -7  14   3       49.11      108.29    288.61 o
  -6  14   3       47.34      148.05    274.20 o
  -5  14   3     1357.93     1013.39    259.17 o
  -4  14   3       49.91       67.65    251.24 o
  -3  14   3      126.30        2.90    236.39 o
  -2  14   3     2227.49     1734.35    221.52 o
  -1  14   3       51.15       61.71    214.65 o
   0  14   3      198.42      237.06    184.91 o
   1  14   3       17.85      183.48    191.19 o
   2  14   3       14.53       11.89    169.46 o
   3  14   3      251.02      269.42    217.18 o
   4  14   3      478.45      618.37    236.99 o
   5  14   3      286.42      216.98    239.84 o
   6  14   3     1178.15      885.14    253.22 o
   7  14   3      232.42      239.11    265.32 o
   8  14   3      323.20      449.62    299.74 o
   9  14   3     3466.97     3398.42    319.04 o
  10  14   3        0.19      173.32    343.38 o
  11  14   3      340.86      511.58    363.48 o
 -12  15   3     5040.76     4960.61    390.34 o
 -11  15   3      613.67      804.05    366.09 o
 -10  15   3     2324.48     2523.21    331.38 o
  -9  15   3     7492.49     7536.09    324.57 o
  -8  15   3     3986.92     3813.52    289.68 o
  -7  15   3       81.60       80.91    321.80 o
  -6  15   3     2155.52     2484.03    301.15 o
  -5  15   3     5492.73     5976.96    298.93 o
  -4  15   3       73.83      -94.37    275.96 o
  -3  15   3     2600.57     2474.45    257.07 o
  -2  15   3      118.71       87.33    260.42 o
  -1  15   3      727.12      804.28    244.28 o
   0  15   3        6.72       58.67    240.62 o
   1  15   3     9689.18    10300.53    332.87 o
   2  15   3     4153.64     3852.98    281.06 o
   3  15   3       17.21      128.01    232.39 o
   4  15   3     4861.74     4956.44    326.33 o
   5  15   3     9086.02     9649.90    320.77 o
   6  15   3      928.19      852.53    276.19 o
   7  15   3     1642.53     1945.00    286.83 o
   8  15   3     2945.92     2776.41    322.91 o
   9  15   3       25.89      167.23    335.45 o
  10  15   3      575.48      644.99    363.02 o
  11  15   3      242.06      554.10    388.69 o
 -11  16   3     3564.69     3449.08    392.20 o
 -10  16   3     2296.99     2568.63    361.04 o
  -9  16   3       28.83       94.57    337.09 o
  -8  16   3     1297.67     1201.10    321.86 o
  -7  16   3     3128.98     2642.19    347.82 o
  -6  16   3      755.36      669.50    307.60 o
  -5  16   3     1970.11     1884.01    312.61 o
  -4  16   3      838.86      606.51    296.99 o
  -3  16   3     1761.28     1517.34    280.21 o
  -2  16   3     3625.86     3176.91    282.49 o
  -1  16   3       70.01        5.06    380.18 o
   0  16   3     7669.66     8123.47    434.11 o
   1  16   3     1103.66     1251.31    382.84 o
   2  16   3     2046.50     2134.67    302.19 o
   3  16   3     2799.08     2929.14    305.59 o
   4  16   3      109.12      153.61    319.05 o
   5  16   3      372.63      237.02    270.99 o
   6  16   3     1384.43     1334.01    301.84 o
   7  16   3      396.48      385.74    322.06 o
   8  16   3     2609.54     2624.17    341.97 o
   9  16   3     1721.78     1859.16    368.38 o
  -9  17   3      396.66      585.88    357.99 o
  -8  17   3      880.79      914.59    341.39 o
  -7  17   3       42.61      247.91    321.19 o
  -6  17   3      571.78      551.94    360.14 o
  -5  17   3     1873.76     1428.59    337.02 o
  -4  17   3     6568.84     6745.04    337.58 o
  -3  17   3     3598.09     3049.05    395.32 o
  -2  17   3      369.65      313.33    417.32 o
  -1  17   3     6157.64     5386.85    410.27 o
   0  17   3     3649.91     3182.11    411.56 o
   1  17   3      392.28      192.37    413.52 o
   2  17   3      826.08      849.35    417.97 o
   3  17   3       93.00      349.32    338.73 o
   4  17   3     3166.78     3267.09    351.07 o
   5  17   3     3978.93     4591.82    354.58 o
   6  17   3      946.15     1451.34    379.83 o
   7  17   3      586.95      825.07    411.93 o
   8  17   3      263.56       63.08    368.42 o
  -8  18   3     2597.56     2630.09    372.90 o
  -7  18   3     5613.57     6386.10    565.97 o
  -6  18   3      105.54      462.31    516.77 o
  -5  18   3     1988.54     2239.45    474.47 o
  -4  18   3      166.82      236.66    514.39 o
  -3  18   3      284.23      932.23    474.12 o
  -2  18   3     1121.44     1504.24    445.84 o
  -1  18   3      861.41     1292.93    466.98 o
   0  18   3     1188.31     1744.44    471.29 o
   1  18   3      898.12      762.27    452.59 o
   2  18   3     2615.03     2818.63    462.42 o
   3  18   3     6884.56     7616.62    484.21 o
   4  18   3     1428.24     1251.75    499.30 o
   5  18   3       75.79      359.27    408.13 o
   6  18   3     1860.24     2245.35    440.27 o
   7  18   3      250.55      186.71    446.28 o
  -6  19   3     3661.16     4188.13    559.55 o
  -5  19   3        1.92     -249.60    513.86 o
  -4  19   3     3780.89     4067.78    507.04 o
  -3  19   3     1777.17     2197.49    516.03 o
  -2  19   3      132.77       53.18    495.01 o
  -1  19   3     1768.29     1789.72    504.18 o
   0  19   3     1028.31     1452.44    494.03 o
   1  19   3      108.98      103.71    500.30 o
   2  19   3     1975.09     2277.80    538.20 o
   3  19   3       85.85      220.59    526.96 o
   4  19   3     1364.33     1391.33    522.56 o
  -1  20   3      732.33      915.99    573.60 o
   0  20   3        8.82      492.79    567.11 o
 -18   0   4     4252.90     4059.69    482.89 o
 -17   0   4     3204.28     3826.92    439.68 o
 -16   0   4       98.81       81.34    390.79 o
 -15   0   4     1876.84     2063.10    358.59 o
 -14   0   4        2.21      351.73    339.39 o
 -13   0   4     3132.18     2461.06    308.28 o
 -12   0   4       42.18     -141.96    261.83 o
 -11   0   4    24577.14    25769.32    333.31 o
 -10   0   4    13640.15    13338.16    291.34 o
  -9   0   4    13226.85    13234.99    257.06 o
  -8   0   4     7665.87     7500.55    224.39 o
  -7   0   4    39296.89    39918.56   1344.23 o
  -6   0   4      522.79      157.40    190.94 o
  -5   0   4    21293.29    23106.23    438.35 o
  -4   0   4    55520.39    60799.07   1002.93 o
  -3   0   4       22.14      -72.79    201.42 o
  -2   0   4   108845.38   129687.10    815.48 o
  -1   0   4       93.63       92.89    163.41 o
   0   0   4      271.16      265.28    158.78 o
   1   0   4    37057.21    41137.04    468.38 o
   2   0   4    90449.95   102183.92    426.88 o
   3   0   4     7387.76     6775.59    166.88 o
   4   0   4       78.11        2.43    113.70 o
   5   0   4     1501.83     1504.79    111.18 o
   6   0   4    74324.45    76678.26    884.33 o
   7   0   4    32018.50    30862.61    762.03 o
   8   0   4     4555.17     4562.78    269.40 o
   9   0   4    14293.10    14058.38    387.34 o
  10   0   4     1945.78     1723.21    466.51 o
  11   0   4     1070.60     1052.11    288.71 o
  12   0   4       50.07       -4.73    319.30 o
  13   0   4     4187.45     4372.03    363.11 o
  14   0   4     2634.62     2681.51    468.78 o
  15   0   4     2025.20     1995.79    428.38 o
  16   0   4     2949.85     3760.29    477.35 o
 -18   1   4      551.48      577.29    420.39 o
 -17   1   4       45.63      124.01    317.92 o
 -16   1   4     1786.66     1595.80    281.56 o
 -15   1   4       77.03      304.57    253.14 o
 -14   1   4     3722.36     3085.13    260.69 o
 -13   1   4       16.03      -68.58    207.75 o
 -12   1   4     4947.47     4866.90    229.02 o
 -11   1   4     1953.19     1787.29    120.51 o
 -10   1   4     2715.51     2574.09    117.40 o
  -9   1   4     5708.90     5659.09    131.86 o
  -8   1   4     9058.15     9204.08    160.57 o
  -7   1   4      161.67      151.90    106.51 o
  -6   1   4     9405.02     9846.64    171.98 o
  -5   1   4     7431.70     7688.06    179.18 o
  -4   1   4     4047.89     4105.25    165.34 o
  -3   1   4    70712.67    81851.72    627.55 o
  -2   1   4    15346.05    16866.47    153.86 o
  -1   1   4    57776.35    66850.40    322.85 o
   0   1   4    16316.50    17329.64    140.91 o
   1   1   4      175.56      178.52    105.73 o
   2   1   4     5363.46     5513.92    127.74 o
   3   1   4     2576.81     2413.50    101.20 o
   4   1   4     3226.71     3638.10     96.37 o
   5   1   4     7438.28     7403.10    108.07 o
   6   1   4      160.81      147.51    102.74 o
   7   1   4     7167.88     7095.48    199.56 o
   8   1   4    18950.28    19135.68    292.01 o
   9   1   4       10.57     -145.08    173.70 o
  10   1   4     7153.43     6611.47    231.73 o
  11   1   4       11.03      -21.65    201.05 o
  12   1   4      972.63      910.68    230.67 o
  13   1   4        3.75      158.51    250.69 o
  14   1   4      645.43      494.52    267.09 o
  15   1   4      435.70      608.17    305.43 o
  16   1   4      143.60      188.88    332.62 o
 -18   2   4     2980.02     3187.47    408.11 o
 -17   2   4      339.99      423.07    383.91 o
 -16   2   4      112.19       85.52    284.27 o
 -15   2   4      695.02      771.13    255.64 o
 -14   2   4      377.27      255.96    217.73 o
 -13   2   4     3817.99     3706.85    209.57 o
 -12   2   4     5969.52     5896.37    226.96 o
 -11   2   4     9435.23     9648.15    164.85 o
 -10   2   4     1412.67     1299.79    110.53 o
  -9   2   4    10445.09    10505.06    157.53 o
  -8   2   4     8024.76     7540.98    144.16 o
  -7   2   4    54857.96    57209.07    388.84 o
  -6   2   4     1345.31     1154.68    169.32 o
  -5   2   4       78.11       25.09    151.52 o
  -4   2   4     6480.07     6769.61    233.27 o
  -3   2   4    94042.49   110704.26    323.98 o
  -2   2   4    54666.43    63283.03    282.75 o
  -1   2   4      385.75      422.40     90.65 o
   0   2   4    33860.46    39055.46    320.99 o
   1   2   4     1797.08     1789.85     94.79 o
   2   2   4     9862.62     9989.12    313.27 o
   3   2   4    15680.04    15423.45    163.17 o
   4   2   4     7719.33     7980.21    118.95 o
   5   2   4       38.20      100.44    109.24 o
   6   2   4    15028.59    15165.05    190.38 o
   7   2   4     6234.75     5615.21    186.71 o
   8   2   4     5496.63     4942.82    191.76 o
   9   2   4      549.98      344.18    181.92 o
  10   2   4     3084.78     3109.36    200.90 o
  11   2   4     3095.57     3019.42    268.66 o
  12   2   4       39.72      194.81    220.43 o
  13   2   4      201.74      145.00    249.36 o
  14   2   4     2131.82     2013.81    274.44 o
  15   2   4      124.35       31.99    306.95 o
  16   2   4     1327.24     1804.77    335.40 o
 -18   3   4        2.78      -95.04    429.58 o
 -17   3   4     2592.31     2837.54    384.03 o
 -16   3   4     3634.86     3499.05    340.34 o
 -15   3   4      536.94      269.39    244.88 o
 -14   3   4       99.14       58.79    229.09 o
 -13   3   4        0.01      -79.56    203.44 o
 -12   3   4       23.33       98.51    159.63 o
 -11   3   4        4.24       21.36    119.39 o
 -10   3   4     1861.09     1674.07    110.49 o
  -9   3   4    27237.94    27313.21    244.94 o
  -8   3   4     8161.16     7831.33    157.91 o
  -7   3   4     8240.05     8065.91    149.41 o
  -6   3   4    54280.03    55790.63    293.11 o
  -5   3   4    21016.21    22343.71    244.02 o
  -4   3   4     7088.86     7651.48    143.54 o
  -3   3   4       13.01       41.28    126.52 o
  -2   3   4     4200.58     4460.79    116.17 o
  -1   3   4     3300.79     3542.03    126.64 o
   0   3   4     5809.10     6314.14    116.24 o
   1   3   4    18783.62    19357.14    166.92 o
   2   3   4    23936.84    24693.13    191.71 o
   3   3   4     1386.18     1561.73    126.03 o
   4   3   4    42757.79    43632.59    232.81 o
   5   3   4    34007.82    35340.93    298.27 o
   6   3   4       26.99       61.67    115.63 o
   7   3   4     1580.72     1521.64    150.86 o
   8   3   4     4594.95     4467.87    188.56 o
   9   3   4      250.46      370.00    169.81 o
  10   3   4      835.37      844.40    187.52 o
  11   3   4      117.14      125.89    208.54 o
  12   3   4     1479.72     1200.64    230.14 o
  13   3   4     2395.55     2533.03    249.53 o
  14   3   4      144.41       26.62    274.05 o
  15   3   4     3168.66     3659.34    316.28 o
  16   3   4      404.58      400.22    350.79 o
 -17   4   4       19.01      -90.84    502.08 o
 -16   4   4     2256.15     2591.65    344.49 o
 -15   4   4     4765.90     4930.17    535.50 o
 -14   4   4      280.19      219.91    227.28 o
 -13   4   4     1629.36     1340.46    205.69 o
 -12   4   4     7640.51     7363.50    272.62 o
 -11   4   4     7064.49     6886.92    202.77 o
 -10   4   4     7080.00     6931.25    156.78 o
  -9   4   4    18908.10    19957.81    365.13 o
  -8   4   4     3466.06     3144.66    164.14 o
  -7   4   4     2727.98     2349.11    104.82 o
  -6   4   4      757.50      506.18     82.31 o
  -5   4   4    14151.93    13777.13    242.00 o
  -4   4   4     1138.42      993.43    104.50 o
  -3   4   4    21846.62    22787.52    246.77 o
  -2   4   4    61939.31    68441.30    513.15 o
  -1   4   4      308.45      232.39    142.16 o
   0   4   4    21558.16    22905.89    288.32 o
   1   4   4    36170.51    38680.30    391.90 o
   2   4   4     5009.31     5207.44    127.30 o
   3   4   4    14600.51    14788.83    167.23 o
   4   4   4     7592.37     7660.78    158.66 o
   5   4   4     4333.37     4203.64    172.90 o
   6   4   4     1919.45     1704.76    161.50 o
   7   4   4     4713.49     4583.26    182.06 o
   8   4   4     6184.74     6233.71    240.22 o
   9   4   4     1021.97     1045.36    173.61 o
  10   4   4     1276.64     1236.07    195.40 o
  11   4   4     8240.85     8241.63    315.69 o
  12   4   4     5802.32     5357.32    251.20 o
  13   4   4      620.27      415.63    259.01 o
  14   4   4     1677.48     1817.89    281.22 o
  15   4   4     1309.63     1506.80    316.14 o
  16   4   4        9.32     -174.98    362.04 o
 -17   5   4      513.92     1167.78    513.98 o
 -16   5   4      507.60      839.42    441.20 o
 -15   5   4      857.74      751.76    421.12 o
 -14   5   4      383.60      450.29    288.07 o
 -13   5   4     2294.54     2478.15    347.02 o
 -12   5   4      748.53      714.21    187.60 o
 -11   5   4     5307.67     5597.67    333.43 o
 -10   5   4     6956.19     6452.88    243.45 o
  -9   5   4     2101.25     1817.91    113.73 o
  -8   5   4     1153.79     1092.67    150.48 o
  -7   5   4      444.37      362.09    112.78 o
  -6   5   4      344.84      473.31    100.46 o
  -5   5   4     4039.60     3960.45    114.80 o
  -4   5   4    20468.23    20809.40    241.27 o
  -3   5   4     1447.41     1602.26    170.64 o
  -2   5   4     3102.91     3160.96    111.59 o
  -1   5   4     5628.60     5650.35    150.85 o
   0   5   4    27409.61    29000.58    205.98 o
   1   5   4     4244.01     4566.02    122.10 o
   2   5   4    13662.08    14573.19    194.70 o
   3   5   4     3003.26     3307.64    122.02 o
   4   5   4     1107.84     1033.96    114.29 o
   5   5   4     4549.55     4236.75    132.44 o
   6   5   4      888.23      752.77    124.71 o
   7   5   4      241.35       90.22    186.34 o
   8   5   4     5105.83     4901.32    233.87 o
   9   5   4     6368.78     6315.14    254.56 o
  10   5   4       56.15       64.39    195.26 o
  11   5   4        3.17       67.49    218.94 o
  12   5   4        1.73      -98.29    237.48 o
  13   5   4     2889.45     2760.13    253.93 o
  14   5   4     1351.27     1370.80    291.93 o
  15   5   4        1.47     -175.37    328.76 o
  16   5   4       65.44      328.60    420.16 o
 -17   6   4      956.38      525.07    529.55 o
 -16   6   4       28.01      116.05    485.49 o
 -15   6   4     2504.95     2166.00    421.38 o
 -14   6   4       42.08      117.59    386.75 o
 -13   6   4     4915.86     5144.85    399.73 o
 -12   6   4     2629.62     2212.56    224.31 o
 -11   6   4       75.08      355.25    162.78 o
 -10   6   4     4872.24     4641.13    198.58 o
  -9   6   4      721.08      690.86    107.03 o
  -8   6   4        0.30      -20.19    123.36 o
  -7   6   4       70.42       78.38    107.77 o
  -6   6   4       69.05       28.90     98.45 o
  -5   6   4    16503.86    17872.04    242.05 o
  -4   6   4     5509.44     4852.42    167.07 o
  -3   6   4    17825.89    18424.80    230.51 o
  -2   6   4    68559.16    75164.95    873.46 o
  -1   6   4     4841.10     4820.20    102.15 o
   0   6   4    10410.73    10433.58    251.50 o
   1   6   4     2639.12     2888.70    190.20 o
   2   6   4       51.24       -1.97    106.59 o
   3   6   4     1354.24     1411.85    132.15 o
   4   6   4     4842.61     5070.98    197.15 o
   5   6   4     6321.98     6526.03    151.75 o
   6   6   4     4867.42     4570.03    144.66 o
   7   6   4       11.20      123.79    153.60 o
   8   6   4     9138.83     9396.12    544.78 o
   9   6   4    11649.17    12109.76    623.57 o
  10   6   4      625.34      608.90    238.19 o
  11   6   4     2725.37     2337.30    250.17 o
  12   6   4      172.91       40.79    282.20 o
  13   6   4     1224.48     1297.63    312.35 o
  14   6   4        7.58      -16.45    361.26 o
  15   6   4       15.79      465.48    510.30 o
 -17   7   4      562.59      556.89    451.27 o
 -16   7   4      366.47      673.01    420.86 o
 -15   7   4      929.95      686.96    370.52 o
 -14   7   4    14477.82    14251.58    440.24 o
 -13   7   4     7351.50     8270.36    358.52 o
 -12   7   4     4761.84     4635.33    306.36 o
 -11   7   4    15338.10    15600.67    431.48 o
 -10   7   4    16489.55    16659.20    237.75 o
  -9   7   4      301.43      403.23    139.93 o
  -8   7   4        0.36       55.06    120.43 o
  -7   7   4     1710.28     1508.24    104.29 o
  -6   7   4       35.77      171.66    152.56 o
  -5   7   4     3895.45     3857.73    258.89 o
  -4   7   4    59125.66    60206.28    403.87 o
  -3   7   4    50492.61    53187.54    517.25 o
  -2   7   4     4155.33     4619.41    122.32 o
  -1   7   4   127278.93   139166.23    391.33 o
   0   7   4    57723.39    60369.60    539.76 o
   1   7   4      865.21      845.34    116.35 o
   2   7   4    10066.35    11007.45    414.33 o
   3   7   4     5861.77     5733.13    157.40 o
   4   7   4      924.02      925.66    121.34 o
   5   7   4     4802.48     4562.62    145.03 o
   6   7   4     3635.74     3278.36    174.44 o
   7   7   4     9249.72     9371.70    211.02 o
   8   7   4       61.72      948.65    504.21 o
   9   7   4    19395.40    20012.17    438.28 o
  10   7   4    10005.47     9968.42    407.08 o
  11   7   4      173.21      193.24    244.05 o
  12   7   4     4108.40     4303.94    256.06 o
  13   7   4     1568.71     1558.09    287.05 o
  14   7   4       33.48     -386.96    397.94 o
  15   7   4       81.53      294.14    433.85 o
 -16   8   4      235.82      324.85    419.88 o
 -15   8   4      183.58      183.17    386.67 o
 -14   8   4      381.92      307.82    347.41 o
 -13   8   4     2070.05     1874.36    329.04 o
 -12   8   4     1624.61     1464.62    291.10 o
 -11   8   4     3017.11     2706.33    281.95 o
 -10   8   4     4729.29     4444.23    236.56 o
  -9   8   4      179.35      323.41    181.82 o
  -8   8   4     1628.99     1353.68    175.75 o
  -7   8   4     1120.19     1052.11    157.71 o
  -6   8   4      441.83      511.07    156.44 o
  -5   8   4     8697.60     9161.21    215.34 o
  -4   8   4     1424.86     1206.06    147.82 o
  -3   8   4     2737.97     2574.93     99.69 o
  -2   8   4    11094.07    10795.67    162.02 o
  -1   8   4    10638.33    11171.40    137.08 o
   0   8   4     2648.24     2624.29    106.00 o
   1   8   4     8944.41     9380.65    168.82 o
   2   8   4     1074.44     1192.77    129.78 o
   3   8   4      492.21      433.30    117.52 o
   4   8   4       93.95      -39.60    120.31 o
   5   8   4      114.70      198.78    130.95 o
   6   8   4     2781.86     2507.17    167.92 o
   7   8   4      247.37      194.59    163.38 o
   8   8   4     4504.17     4064.06    181.90 o
   9   8   4     2714.67     2321.21    203.76 o
  10   8   4       19.06       32.71    226.96 o
  11   8   4      396.25      472.62    244.11 o
  12   8   4       31.04      194.23    267.87 o
  13   8   4      308.70      160.42    353.50 o
  14   8   4      547.20      577.47    397.32 o
  15   8   4       31.22      191.95    445.07 o
 -16   9   4       51.77      118.02    434.45 o
 -15   9   4      540.97      543.31    407.17 o
 -14   9   4      976.95     1164.18    366.91 o
 -13   9   4     3566.66     3564.50    555.28 o
 -12   9   4      474.37      536.72    302.72 o
 -11   9   4     4268.33     4363.58    305.58 o
 -10   9   4     3138.75     3168.49    193.60 o
  -9   9   4       11.77       66.35    203.29 o
  -8   9   4        2.28      -63.60    187.57 o
  -7   9   4     1145.08     1205.79    169.49 o
  -6   9   4      196.43      -81.02    167.26 o
  -5   9   4     1208.08     1111.34    157.08 o
  -4   9   4    19663.60    20043.85    333.14 o
  -3   9   4     1225.50     1094.61    104.75 o
  -2   9   4       70.55       81.36    114.71 o
  -1   9   4    14420.64    14398.12    163.44 o
   0   9   4    26667.29    26504.88    350.11 o
   1   9   4     2867.46     2847.65    133.52 o
   2   9   4     4293.81     4410.06    156.54 o
   3   9   4      579.73      471.56    144.83 o
   4   9   4      879.14      932.79    132.47 o
   5   9   4     5683.57     5339.64    177.84 o
   6   9   4     1485.61     1440.65    156.88 o
   7   9   4       12.85       52.15    170.46 o
   8   9   4     4287.53     4164.35    192.59 o
   9   9   4     8352.66     8594.41    240.34 o
  10   9   4      226.21      330.94    233.93 o
  11   9   4       61.74       16.18    250.73 o
  12   9   4      311.69      508.37    348.08 o
  13   9   4     2921.83     3278.67    380.15 o
  14   9   4      680.13     1042.57    412.53 o
 -15  10   4     1379.71     1535.34    440.60 o
 -14  10   4        5.23      221.45    387.32 o
 -13  10   4     2435.16     2689.00    360.86 o
 -12  10   4     3942.03     3876.03    329.08 o
 -11  10   4       76.21      197.24    297.30 o
 -10  10   4     4179.97     4089.96    367.72 o
  -9  10   4      260.24      269.69    211.26 o
  -8  10   4        1.04      -20.27    200.63 o
  -7  10   4     4351.33     4011.75    207.07 o
  -6  10   4      564.01      316.18    174.22 o
  -5  10   4     7964.42     7975.92    224.57 o
  -4  10   4      580.32      645.52    170.87 o
  -3  10   4     4422.42     4271.38    131.03 o
  -2  10   4    19652.69    19789.81    307.77 o
  -1  10   4     4489.01     4116.34    112.48 o
   0  10   4     5412.21     5014.01    129.86 o
   1  10   4    26623.77    27111.53    242.79 o
   2  10   4      501.32      458.87    141.24 o
   3  10   4     5351.81     5318.50    177.10 o
   4  10   4     1742.15     1741.24    199.33 o
   5  10   4      233.26      251.76    159.19 o
   6  10   4     2200.51     2202.72    167.27 o
   7  10   4      843.42      782.95    176.72 o
   8  10   4     3832.42     3756.31    219.13 o
   9  10   4      431.05      551.95    210.28 o
  10  10   4      839.35      814.47    248.80 o
  11  10   4     4019.32     3384.58    329.16 o
  12  10   4     3815.59     4163.60    372.87 o
  13  10   4       30.32      506.04    402.16 o
  14  10   4     1793.90     2173.82    437.80 o
 -15  11   4       13.36       26.49    442.04 o
 -14  11   4      217.90      539.15    407.03 o
 -13  11   4      464.08      592.73    360.48 o
 -12  11   4      790.72      845.61    340.37 o
 -11  11   4       10.75      139.04    274.76 o
 -10  11   4      445.93      494.00    221.77 o
  -9  11   4    15326.62    15814.11    643.95 o
  -8  11   4    10427.98    10791.03    440.29 o
  -7  11   4     1592.24     2110.83    331.42 o
  -6  11   4     4752.51     4341.10    277.31 o
  -5  11   4     2778.01     2557.97    187.49 o
  -4  11   4     3638.06     3569.28    230.26 o
  -3  11   4     1927.29     1854.84    135.98 o
  -2  11   4      570.94      543.96    134.28 o
  -1  11   4       22.82       70.65    104.37 o
   0  11   4     1074.84      903.76    117.34 o
   1  11   4      347.21      342.57    127.28 o
   2  11   4     2442.26     2241.73    136.68 o
   3  11   4     1070.35      879.14    164.43 o
   4  11   4    15169.77    16963.91    711.90 o
   5  11   4    18817.09    20082.51   1075.94 o
   6  11   4      262.06      298.67    217.47 o
   7  11   4     1494.16     1454.53    185.71 o
   8  11   4     5034.24     5183.46    213.55 o
   9  11   4     2960.48     2945.00    259.77 o
  10  11   4      380.21      348.85    281.65 o
  11  11   4      200.18      276.96    347.50 o
  12  11   4      894.20      829.68    381.22 o
  13  11   4      296.71      898.49    408.84 o
 -14  12   4      168.46      163.29    421.88 o
 -13  12   4     1347.53     1400.01    398.51 o
 -12  12   4     1632.52     1563.59    352.66 o
 -11  12   4      860.23      663.57    270.92 o
 -10  12   4      330.28      416.64    271.28 o
  -9  12   4       61.23        1.43    234.76 o
  -8  12   4     7683.77     8149.93    428.17 o
  -7  12   4     8062.54     8139.94    266.83 o
  -6  12   4     3287.87     3083.68    209.57 o
  -5  12   4        1.16      -52.79    200.27 o
  -4  12   4      393.18      153.47    192.34 o
  -3  12   4     5003.47     4827.20    206.63 o
  -2  12   4    16135.64    15977.39    233.11 o
  -1  12   4     1546.22     1325.41    113.02 o
   0  12   4      357.34      338.92    127.63 o
   1  12   4     6578.48     6333.92    160.66 o
   2  12   4     4543.09     4477.26    153.68 o
   3  12   4     9613.37     9889.69    209.44 o
   4  12   4     3802.38     3707.61    310.46 o
   5  12   4     1259.78     1282.24    208.79 o
   6  12   4     4390.13     4563.62    346.00 o
   7  12   4     4766.48     4615.38    250.61 o
   8  12   4     2041.42     1744.09    266.22 o
   9  12   4       32.38       62.43    277.47 o
  10  12   4      485.69      627.53    295.94 o
  11  12   4      455.52      189.63    377.96 o
  12  12   4      145.87      234.32    413.42 o
  13  12   4      132.60      329.37    451.89 o
 -14  13   4      672.54     1020.72    464.25 o
 -13  13   4      383.17      521.11    437.94 o
 -12  13   4     1142.67      979.35    337.09 o
 -11  13   4      111.12      137.66    305.30 o
 -10  13   4      508.73      491.28    278.14 o
  -9  13   4     1057.42     1240.00    260.76 o
  -8  13   4      589.81      718.59    245.46 o
  -7  13   4     1455.83     1329.60    232.50 o
  -6  13   4     1158.26     1165.49    225.39 o
  -5  13   4      276.75      147.43    209.63 o
  -4  13   4      426.71      398.15    199.51 o
  -3  13   4     2858.33     2988.51    213.65 o
  -2  13   4      295.96      233.55    194.31 o
  -1  13   4     1651.44     1593.31    161.38 o
   0  13   4      730.85      601.76    166.16 o
   1  13   4      865.04      713.61    149.55 o
   2  13   4      174.55      227.60    155.29 o
   3  13   4        2.47       54.47    165.82 o
   4  13   4     2223.72     2159.07    173.00 o
   5  13   4     4065.60     4224.81    264.03 o
   6  13   4      967.58      926.05    246.84 o
   7  13   4     1509.00     1585.59    268.60 o
   8  13   4     3422.60     3674.00    282.52 o
   9  13   4       96.20      125.40    289.77 o
  10  13   4     2826.86     2836.90    355.40 o
  11  13   4       77.55      -77.68    343.45 o
  12  13   4      493.73      287.07    440.75 o
 -13  14   4       39.83      271.88    455.30 o
 -12  14   4       95.53      454.83    356.75 o
 -11  14   4     2260.55     2499.60    344.00 o
 -10  14   4     2622.96     2508.92    304.16 o
  -9  14   4        8.23      234.73    322.28 o
  -8  14   4     5575.39     5940.62    326.90 o
  -7  14   4     7210.42     8066.74    346.71 o
  -6  14   4     2499.51     2506.09    274.63 o
  -5  14   4     2734.40     2411.62    224.59 o
  -4  14   4     4450.17     4583.57    270.79 o
  -3  14   4      369.22      431.18    218.56 o
  -2  14   4      121.62      325.19    217.81 o
  -1  14   4      521.74      512.42    230.51 o
   0  14   4     1431.19     1596.94    194.73 o
   1  14   4       27.02       62.61    199.82 o
   2  14   4     6199.58     6621.92    233.45 o
   3  14   4     8439.22     8943.59    375.82 o
   4  14   4     2840.16     2619.90    238.25 o
   5  14   4      965.41     1008.09    246.97 o
   6  14   4     9125.98     9732.03    344.39 o
   7  14   4     6645.53     6986.22    430.04 o
   8  14   4      311.97      147.46    293.54 o
   9  14   4     1547.43     1431.36    320.54 o
  10  14   4       25.85       27.56    351.74 o
  11  14   4      132.10      113.63    376.37 o
 -12  15   4       30.78      136.13    390.13 o
 -11  15   4      226.52      455.81    360.59 o
 -10  15   4       21.17       36.56    324.11 o
  -9  15   4      285.75      277.53    310.15 o
  -8  15   4      642.21      809.57    324.92 o
  -7  15   4        3.91      -36.91    323.46 o
  -6  15   4     1540.03     1372.65    296.11 o
  -5  15   4     1108.93     1168.77    289.84 o
  -4  15   4     1493.66     1571.23    278.29 o
  -3  15   4      913.65      687.18    273.76 o
  -2  15   4        0.98       49.06    260.29 o
  -1  15   4     1406.33      971.97    252.56 o
   0  15   4      139.86      183.21    250.89 o
   1  15   4      396.53      373.48    281.18 o
   2  15   4      398.64      292.89    278.86 o
   3  15   4      165.98      -67.74    290.96 o
   4  15   4      694.93      519.06    258.84 o
   5  15   4       91.53      181.83    276.59 o
   6  15   4       77.29       97.97    278.48 o
   7  15   4      587.41      385.08    302.11 o
   8  15   4       11.77      -72.88    331.45 o
   9  15   4      316.31      576.13    336.80 o
  10  15   4       16.11      -92.82    379.13 o
 -11  16   4     1606.98     1715.71    386.44 o
 -10  16   4     1223.98     1447.97    363.02 o
  -9  16   4      102.69      332.29    334.79 o
  -8  16   4     4034.82     4142.72    367.23 o
  -7  16   4     4682.74     4622.82    342.20 o
  -6  16   4      267.27      249.04    316.40 o
  -5  16   4       94.69      265.37    320.60 o
  -4  16   4      922.52      823.96    289.93 o
  -3  16   4     3184.28     2766.92    275.99 o
  -2  16   4     1730.98     1352.26    265.46 o
  -1  16   4     1117.54      705.79    263.00 o
   0  16   4        1.39      241.20    387.44 o
   1  16   4      988.28     1510.39    380.12 o
   2  16   4     2604.93     2663.74    381.91 o
   3  16   4     3441.31     3668.88    311.69 o
   4  16   4     1426.41     1056.76    364.83 o
   5  16   4     1796.68     1742.78    339.95 o
   6  16   4     4345.51     4242.05    305.99 o
   7  16   4     1903.29     1958.57    336.86 o
   8  16   4      204.29      348.13    350.43 o
   9  16   4      922.96     1342.21    365.74 o
  -9  17   4     2968.45     2867.77    362.72 o
  -8  17   4     2205.33     2385.64    337.90 o
  -7  17   4       32.57      160.37    375.41 o
  -6  17   4     5903.12     6570.39    362.07 o
  -5  17   4     2286.74     2380.00    334.29 o
  -4  17   4     1181.25      925.88    337.65 o
  -3  17   4      536.23     1036.63    402.70 o
  -2  17   4       69.34     -318.96    408.74 o
  -1  17   4      160.23      146.52    419.58 o
   0  17   4      378.76      375.24    415.17 o
   1  17   4     2056.69     1720.90    422.28 o
   2  17   4     5718.61     5566.92    432.87 o
   3  17   4       38.15      154.98    427.98 o
   4  17   4     4414.79     4749.97    345.76 o
   5  17   4     2994.78     2838.67    377.71 o
   6  17   4      200.26      227.29    401.97 o
   7  17   4     2048.43     2536.94    591.74 o
   8  17   4      984.60     1577.88    443.25 o
  -8  18   4       43.33       47.23    372.87 o
  -7  18   4       23.42       78.77    412.04 o
  -6  18   4      291.84      341.26    384.01 o
  -5  18   4     1151.18     1107.96    476.76 o
  -4  18   4       38.64       58.39    459.42 o
  -3  18   4     3589.98     4244.04    468.22 o
  -2  18   4     5698.33     6427.45    456.93 o
  -1  18   4      902.42      332.22    453.72 o
   0  18   4     1494.18     2055.07    480.36 o
   1  18   4     5985.46     6362.90    488.59 o
   2  18   4     1087.84     1665.74    537.87 o
   3  18   4      105.95      114.85    484.23 o
   4  18   4       74.61      466.78    508.81 o
   5  18   4      187.94      108.30    414.45 o
   6  18   4       49.86      -85.98    435.23 o
  -6  19   4     1665.00     1321.42    543.94 o
  -5  19   4     1424.62     1903.36    529.09 o
  -4  19   4        2.69      342.35    526.38 o
  -3  19   4       15.36       43.40    509.35 o
  -2  19   4      280.00      624.65    515.67 o
  -1  19   4      513.06     1153.39    508.87 o
   0  19   4      186.95      355.22    631.37 o
   1  19   4      476.56      643.79    503.85 o
   2  19   4       98.62      248.67    535.94 o
   3  19   4      920.34     1638.75    550.08 o
   4  19   4      657.95      898.27    544.62 o
 -18   1   5      658.84      783.10    404.21 o
 -17   1   5     2190.25     2397.16    315.06 o
 -16   1   5     3310.49     3130.79    273.57 o
 -15   1   5     1114.97     1338.26    251.29 o
 -14   1   5        4.06       45.26    230.58 o
 -13   1   5      812.88      659.57    203.22 o
 -12   1   5       26.45      145.02    153.89 o
 -11   1   5      704.70      437.62    128.80 o
 -10   1   5     7391.07     6960.19    165.01 o
  -9   1   5    10961.88    10401.98    173.73 o
  -8   1   5     2951.61     2603.80    137.12 o
  -7   1   5     6268.11     5876.34    177.60 o
  -6   1   5    44407.40    45549.94    482.55 o
  -5   1   5    16322.87    15423.63    332.46 o
  -4   1   5      964.94     1182.47    163.48 o
  -3   1   5      170.47      237.26    203.30 o
  -2   1   5     1591.78     1675.40    110.93 o
  -1   1   5    35557.25    39286.06    398.59 o
   0   1   5    38339.73    42036.12    293.28 o
   1   1   5     8686.73     9535.22    180.07 o
   2   1   5     4669.31     4736.91    136.43 o
   3   1   5    37902.52    40066.21    265.15 o
   4   1   5    12459.23    10977.18    470.38 o
   5   1   5    35880.41    37029.68    216.05 o
   6   1   5     2568.54     2163.32    110.56 o
   7   1   5    15770.27    15075.33    415.56 o
   8   1   5    15739.82    14506.19    377.65 o
   9   1   5     2195.26     1734.51    182.28 o
  10   1   5      581.72      574.84    184.16 o
  11   1   5      421.30      874.57    250.13 o
  12   1   5      484.52      445.98    232.88 o
  13   1   5      428.82      353.19    251.92 o
  14   1   5      563.80      350.34    278.06 o
  15   1   5     2125.81     2572.03    307.90 o
  16   1   5      120.10      232.49    361.89 o
 -18   2   5     1305.89     1433.85    412.20 o
 -17   2   5     1395.16     1507.24    377.60 o
 -16   2   5        4.53       49.63    285.21 o
 -15   2   5     1803.02     1692.30    248.87 o
 -14   2   5      429.75      373.98    219.77 o
 -13   2   5      919.83      816.68    202.51 o
 -12   2   5      533.45      512.69    163.25 o
 -11   2   5     1130.37     1072.21    122.87 o
 -10   2   5     8861.29     8341.90    190.30 o
  -9   2   5     1065.49      964.38    123.12 o
  -8   2   5     5838.62     5252.55    145.69 o
  -7   2   5    26178.37    25821.24    303.37 o
  -6   2   5      298.00      364.84    150.46 o
  -5   2   5    15866.65    16521.37    217.09 o
  -4   2   5    27259.87    29200.98    367.92 o
  -3   2   5       24.28      106.11    133.94 o
  -2   2   5     6787.13     7326.05    125.32 o
  -1   2   5      327.79      389.49     96.17 o
   0   2   5     1603.71     1479.54     99.78 o
   1   2   5      347.72      342.49    110.04 o
   2   2   5      626.67      684.03    111.91 o
   3   2   5    10785.75    11096.31    153.42 o
   4   2   5    22182.15    22786.28    276.24 o
   5   2   5     4495.93     4251.09    103.24 o
   6   2   5    19816.83    18853.69    159.12 o
   7   2   5      927.43      990.95    118.61 o
   8   2   5        4.31      196.64    163.13 o
   9   2   5    12486.47    12592.19    274.08 o
  10   2   5        4.82      173.27    185.65 o
  11   2   5      502.18      296.69    215.03 o
  12   2   5        4.21       22.09    238.57 o
  13   2   5      458.64      322.05    266.83 o
  14   2   5      652.31      899.05    282.56 o
  15   2   5       13.41      320.24    319.29 o
  16   2   5     1307.28     1451.64    361.20 o
 -18   3   5        5.11       75.70    535.89 o
 -17   3   5      631.24      469.69    386.32 o
 -16   3   5      172.73      152.84    333.31 o
 -15   3   5     1314.69     1475.39    298.94 o
 -14   3   5     2030.54     2230.24    243.21 o
 -13   3   5      213.55      378.19    203.28 o
 -12   3   5     2509.26     2202.07    154.31 o
 -11   3   5     3844.41     3809.98    213.73 o
 -10   3   5    23519.26    23933.79    265.01 o
  -9   3   5     1772.41     1824.39    117.87 o
  -8   3   5      489.77      389.14    113.74 o
  -7   3   5     3216.66     3275.69    124.80 o
  -6   3   5    12273.82    12651.15    239.87 o
  -5   3   5     4786.12     4650.39    160.96 o
  -4   3   5     7176.11     7582.72    167.76 o
  -3   3   5    16381.52    17480.03    165.85 o
  -2   3   5     3534.53     3767.28    134.20 o
  -1   3   5    43877.85    47027.83    246.35 o
   0   3   5    34060.89    36264.82    346.80 o
   1   3   5      150.99      106.68    116.22 o
   2   3   5     5252.54     5212.77    111.85 o
   3   3   5    20575.54    19743.40    175.14 o
   4   3   5     1334.46     1142.61    101.96 o
   5   3   5        3.61       53.94     93.67 o
   6   3   5      424.95      308.09     88.60 o
   7   3   5      240.78      229.59    125.71 o
   8   3   5     2657.22     2496.69    174.84 o
   9   3   5    11215.91    11211.17    290.27 o
  10   3   5     1082.34      914.18    196.23 o
  11   3   5       17.86      -68.47    226.38 o
  12   3   5     3876.28     3703.86    241.73 o
  13   3   5      398.66      522.58    262.13 o
  14   3   5       14.60      -22.07    289.00 o
  15   3   5       48.95       10.88    315.77 o
  16   3   5       79.97      126.57    356.37 o
 -17   4   5     1184.13      474.23    478.35 o
 -16   4   5      148.38      315.49    340.33 o
 -15   4   5      766.88      739.83    304.69 o
 -14   4   5      478.70      622.99    281.08 o
 -13   4   5       14.29       64.34    173.70 o
 -12   4   5      157.90      148.03    163.70 o
 -11   4   5     1310.37     1056.80    125.65 o
 -10   4   5      821.96      791.17    132.26 o
  -9   4   5       65.14       55.73    123.38 o
  -8   4   5    25454.95    26457.03    239.85 o
  -7   4   5    28117.20    28499.03    227.59 o
  -6   4   5      181.26      201.49     89.63 o
  -5   4   5     4967.19     4803.36    125.22 o
  -4   4   5     3660.05     3413.45    114.42 o
  -3   4   5    14888.95    15434.31    151.66 o
  -2   4   5      132.65      255.69    120.84 o
  -1   4   5       15.87      -73.81    129.52 o
   0   4   5        5.43       13.35    118.52 o
   1   4   5      544.84      602.99    114.86 o
   2   4   5     6170.11     6100.66    127.01 o
   3   4   5     7526.39     7757.82    141.37 o
   4   4   5     7187.25     7884.15    137.58 o
   5   4   5     8939.27     8746.90    140.78 o
   6   4   5    16860.01    16468.27    259.08 o
   7   4   5     5543.63     5447.40    217.35 o
   8   4   5     1415.23     1023.93    207.02 o
   9   4   5     2523.42     2285.09    187.83 o
  10   4   5     2012.16     1782.28    199.03 o
  11   4   5      130.52      151.56    224.32 o
  12   4   5      614.97      670.14    245.59 o
  13   4   5       24.80      218.53    267.21 o
  14   4   5      268.30      549.18    295.74 o
  15   4   5        4.61      -82.73    333.17 o
 -17   5   5      521.71      516.90    504.36 o
 -16   5   5      125.11      150.39    464.65 o
 -15   5   5      634.31      726.32    414.11 o
 -14   5   5     3277.49     3117.72    302.46 o
 -13   5   5     1625.55     1822.46    207.85 o
 -12   5   5     1028.22     1695.97    477.62 o
 -11   5   5     3890.43     4107.10    220.61 o
 -10   5   5     9234.37     8802.13    223.04 o
  -9   5   5    12726.66    13334.25    189.46 o
  -8   5   5     7498.80     7353.76    187.68 o
  -7   5   5       79.52      140.45    109.29 o
  -6   5   5     4190.01     3788.06    137.90 o
  -5   5   5     5515.47     6303.32    124.08 o
  -4   5   5    19555.91    20041.32    601.95 o
  -3   5   5     4090.35     4245.53    157.50 o
  -2   5   5       14.22       53.23    105.63 o
  -1   5   5    28823.46    28710.21    349.53 o
   0   5   5    42568.16    43897.75    231.12 o
   1   5   5     5432.31     5563.05    123.54 o
   2   5   5    43531.32    46091.90    440.25 o
   3   5   5    33979.47    35403.09    273.82 o
   4   5   5     3984.29     3808.02    127.33 o
   5   5   5     5864.51     6091.99    148.01 o
   6   5   5      356.06      312.24    104.34 o
   7   5   5     1452.29     1392.89    208.57 o
   8   5   5      768.96      828.39    218.69 o
   9   5   5     6242.26     6557.65    435.03 o
  10   5   5     2358.59     2047.69    241.45 o
  11   5   5       19.07      -54.46    259.77 o
  12   5   5     6037.37     6961.92    320.26 o
  13   5   5     3384.49     3759.16    360.07 o
  14   5   5        5.74       61.54    356.06 o
  15   5   5      353.68      523.14    394.32 o
 -17   6   5      228.52      507.30    515.55 o
 -16   6   5     1013.97      767.60    594.05 o
 -15   6   5       32.37      486.88    425.52 o
 -14   6   5       83.01     -256.31    380.65 o
 -13   6   5     5334.80     4862.89    389.97 o
 -12   6   5    13302.82    13788.52    334.84 o
 -11   6   5     3273.86     3526.14    195.10 o
 -10   6   5     4508.41     5012.03    243.76 o
  -9   6   5    14781.64    14647.92    310.35 o
  -8   6   5     2845.58     2717.12    129.58 o
  -7   6   5      113.95      210.48    107.90 o
  -6   6   5     1385.71     1235.87    140.62 o
  -5   6   5      822.28      870.63    141.61 o
  -4   6   5     1479.98     1387.44    145.04 o
  -3   6   5    19967.46    19784.38    238.15 o
  -2   6   5    20561.36    20821.32    185.41 o
  -1   6   5     2938.68     2899.72    129.61 o
   0   6   5    16707.69    16434.95    374.36 o
   1   6   5    68984.27    72435.77    743.91 o
   2   6   5    12943.46    13383.91    170.83 o
   3   6   5     9670.07     9579.40    159.04 o
   4   6   5     8348.39     7815.45    216.91 o
   5   6   5       97.24      115.89    124.88 o
   6   6   5      178.51      277.63    126.96 o
   7   6   5      889.78      914.94    124.66 o
   8   6   5     4834.89     4205.24    205.79 o
   9   6   5        8.63       68.63    235.53 o
  10   6   5     6836.93     6988.39    294.88 o
  11   6   5     9345.08     9097.74    330.49 o
  12   6   5     4053.91     3905.36    290.16 o
  13   6   5        6.64      158.61    325.41 o
  14   6   5     2645.56     2793.75    364.65 o
  15   6   5      904.21      909.35    385.94 o
 -17   7   5      163.01      824.00    467.60 o
 -16   7   5        3.00      192.34    384.81 o
 -15   7   5        2.65      160.77    357.34 o
 -14   7   5      398.24      492.58    330.66 o
 -13   7   5       15.73      177.96    301.04 o
 -12   7   5     1261.22     1166.39    282.49 o
 -11   7   5        9.77       67.16    194.43 o
 -10   7   5     4781.23     4772.33    319.77 o
  -9   7   5        6.84      -20.70    142.10 o
  -8   7   5        8.22      -22.92    119.32 o
  -7   7   5      219.95      396.14    102.83 o
  -6   7   5      367.88      286.73    155.60 o
  -5   7   5     3636.77     3713.60    165.08 o
  -4   7   5     1262.60     1402.40    143.74 o
  -3   7   5     2309.91     2081.08    149.60 o
  -2   7   5      832.36      830.36    100.15 o
  -1   7   5     2202.98     2178.04    117.59 o
   0   7   5     1711.52     1527.01    127.05 o
   1   7   5      373.80      557.48    109.57 o
   2   7   5       29.51       38.01    109.40 o
   3   7   5     2710.52     2833.92    144.78 o
   4   7   5     1688.03     1652.64    124.67 o
   5   7   5     3198.18     2989.90    205.32 o
   6   7   5       48.44       55.27    137.89 o
   7   7   5      119.80      104.77    161.72 o
   8   7   5      421.83      375.50    186.33 o
   9   7   5       27.62      179.38    197.78 o
  10   7   5        0.21       39.93    222.57 o
  11   7   5      298.38      501.88    246.24 o
  12   7   5      471.81      783.53    267.93 o
  13   7   5      441.21      593.65    306.00 o
  14   7   5      250.05      457.38    336.27 o
  15   7   5        5.87      543.69    441.33 o
 -16   8   5     1431.26     1519.60    419.28 o
 -15   8   5      338.93      424.53    376.11 o
 -14   8   5      232.05      442.34    347.13 o
 -13   8   5     9124.96     9065.07    379.84 o
 -12   8   5    11928.69    12211.36    582.60 o
 -11   8   5      794.58      838.32    280.65 o
 -10   8   5     6451.74     6438.50    311.55 o
  -9   8   5    21494.68    21187.69    323.34 o
  -8   8   5    11955.96    11893.88    256.58 o
  -7   8   5     2137.02     1658.90    167.19 o
  -6   8   5     1853.77     2004.86    162.37 o
  -5   8   5     3938.27     3797.54    177.02 o
  -4   8   5       76.27      195.07    158.34 o
  -3   8   5    25823.54    25134.57    561.07 o
  -2   8   5    46728.40    47888.96    293.89 o
  -1   8   5     4876.82     4295.96    137.95 o
   0   8   5    16577.83    17167.81    220.97 o
   1   8   5    47343.95    48144.14    627.88 o
   2   8   5     8166.18     8525.84    272.99 o
   3   8   5     2264.27     2245.04    196.80 o
   4   8   5     6537.58     6576.80    219.77 o
   5   8   5     1334.97     1411.66    136.37 o
   6   8   5       34.16       63.44    134.57 o
   7   8   5      119.00      257.39    166.02 o
   8   8   5    11816.03    12609.67    310.09 o
   9   8   5     1863.46     1733.24    213.55 o
  10   8   5     6400.91     6913.99    266.77 o
  11   8   5     3784.76     3784.07    286.87 o
  12   8   5      662.55      351.25    282.40 o
  13   8   5      589.51      723.24    368.53 o
  14   8   5     1742.53     2526.94    422.97 o
 -16   9   5      227.59      -39.59    449.21 o
 -15   9   5      342.13      178.02    387.85 o
 -14   9   5     2798.00     3055.85    371.00 o
 -13   9   5      848.59     1004.88    333.94 o
 -12   9   5     1533.30     1308.94    308.98 o
 -11   9   5    12659.87    12451.77    396.96 o
 -10   9   5     2281.74     2017.39    214.09 o
  -9   9   5       76.75       14.70    200.26 o
  -8   9   5      175.27       66.82    193.72 o
  -7   9   5     3995.54     3370.67    237.78 o
  -6   9   5     1720.49     1695.11    169.75 o
  -5   9   5      243.24      144.81    155.03 o
  -4   9   5    12964.55    13190.76    244.80 o
  -3   9   5     4534.44     3997.51    118.36 o
  -2   9   5      317.46      256.44    113.72 o
  -1   9   5    14192.28    13707.80    310.92 o
   0   9   5     7569.81     7125.56    203.11 o
   1   9   5       26.91      -22.35    123.33 o
   2   9   5     3190.59     3141.35    180.04 o
   3   9   5       16.32      -91.15    142.39 o
   4   9   5       81.93      126.77    137.75 o
   5   9   5     1599.18     1368.25    140.46 o
   6   9   5      345.74      420.26    162.81 o
   7   9   5     6120.06     5625.65    202.41 o
   8   9   5     2520.71     2525.68    186.01 o
   9   9   5     1824.12     1689.97    209.57 o
  10   9   5     5665.39     5836.63    256.43 o
  11   9   5       58.72      185.04    262.56 o
  12   9   5      725.96      541.37    349.79 o
  13   9   5     1357.23      864.57    411.15 o
  14   9   5        8.06      140.19    425.85 o
 -15  10   5     1261.71     1090.00    416.84 o
 -14  10   5      393.22      130.09    389.44 o
 -13  10   5      107.67      214.86    357.83 o
 -12  10   5     1891.19     1487.99    333.59 o
 -11  10   5     1762.50     1774.99    501.51 o
 -10  10   5      853.48      761.01    231.66 o
  -9  10   5     1251.38     1223.51    214.27 o
  -8  10   5     5709.18     5514.22    316.88 o
  -7  10   5     1089.14     1106.53    193.63 o
  -6  10   5     2040.79     1855.36    179.49 o
  -5  10   5     2291.35     2013.91    176.76 o
  -4  10   5     9067.80     8504.14    225.81 o
  -3  10   5     9207.91     8345.44    352.04 o
  -2  10   5     1003.42     1013.72    122.02 o
  -1  10   5       37.24       80.54     96.79 o
   0  10   5     3388.86     3330.26    120.82 o
   1  10   5    24042.26    24360.90    294.14 o
   2  10   5     5365.17     5045.68    226.73 o
   3  10   5      111.48      158.16    148.89 o
   4  10   5      434.30      438.26    167.40 o
   5  10   5     2982.33     2599.99    155.75 o
   6  10   5     4901.02     5020.46    205.94 o
   7  10   5     3143.48     2911.70    187.05 o
   8  10   5      445.23      469.98    196.41 o
   9  10   5     2102.23     1913.86    208.91 o
  10  10   5     4266.58     4031.32    252.71 o
  11  10   5       66.55      -63.17    337.62 o
  12  10   5      503.18      813.52    400.74 o
  13  10   5       99.36      148.71    406.93 o
 -15  11   5      711.23      794.68    451.66 o
 -14  11   5      582.76      423.38    402.16 o
 -13  11   5      813.78      705.52    373.99 o
 -12  11   5      514.31      670.74    334.14 o
 -11  11   5     6096.62     5685.73    284.68 o
 -10  11   5     4329.54     4254.46    264.74 o
  -9  11   5     1022.74      737.49    228.57 o
  -8  11   5     3914.73     3408.44    262.32 o
  -7  11   5     1876.58     1747.72    203.10 o
  -6  11   5       80.44      160.91    199.62 o
  -5  11   5     1907.76     1342.58    186.79 o
  -4  11   5     2786.51     2889.08    246.45 o
  -3  11   5       73.48      107.81    176.72 o
  -2  11   5     5097.83     4803.55    170.37 o
  -1  11   5     6835.31     6679.86    173.78 o
   0  11   5     4188.54     4025.95    129.64 o
   1  11   5       88.86      175.30    125.55 o
   2  11   5    21132.93    21551.79    275.86 o
   3  11   5     6523.82     6409.04    199.08 o
   4  11   5      349.82      546.62    175.19 o
   5  11   5      279.61      402.02    205.70 o
   6  11   5       11.17       90.70    184.41 o
   7  11   5       14.74      -27.79    195.82 o
   8  11   5     1382.04     1201.71    207.23 o
   9  11   5     3283.61     3115.19    225.46 o
  10  11   5     2579.96     2377.11    285.17 o
  11  11   5      142.82      169.15    360.70 o
  12  11   5      841.53      589.15    410.16 o
  13  11   5     3641.70     3574.71    424.20 o
 -14  12   5      550.19      523.24    429.69 o
 -13  12   5      357.89      538.99    383.64 o
 -12  12   5       49.95      319.44    353.37 o
 -11  12   5      646.01      712.20    281.56 o
 -10  12   5     3027.63     3249.50    258.55 o
  -9  12   5      201.13      417.73    245.90 o
  -8  12   5    17019.50    16639.34    340.82 o
  -7  12   5    21569.43    21704.44    365.05 o
  -6  12   5      974.98      625.74    211.83 o
  -5  12   5     6909.57     6773.15    239.12 o
  -4  12   5     7711.42     7362.34    393.29 o
  -3  12   5     5799.66     5454.46    234.22 o
  -2  12   5     1672.47     1556.85    186.68 o
  -1  12   5      499.62      450.58    153.02 o
   0  12   5     1290.88     1237.57    152.35 o
   1  12   5      169.71      194.25    139.35 o
   2  12   5       13.23       46.66    143.21 o
   3  12   5     5159.15     5168.90    195.00 o
   4  12   5     9432.03    10055.18    750.79 o
   5  12   5      782.15      605.79    213.11 o
   6  12   5     5979.10     6124.84    356.28 o
   7  12   5        5.05      -66.39    255.61 o
   8  12   5       96.53      202.13    224.42 o
   9  12   5     2190.19     1927.57    284.27 o
  10  12   5     1254.61     1510.05    310.49 o
  11  12   5     1344.56     1514.97    400.21 o
  12  12   5     1787.57     1931.79    442.42 o
 -14  13   5      391.24      241.00    451.37 o
 -13  13   5       15.63      340.79    408.99 o
 -12  13   5      143.83      249.98    332.10 o
 -11  13   5      240.25      229.76    301.86 o
 -10  13   5     2794.12     2941.05    275.67 o
  -9  13   5     7914.22     7857.15    290.64 o
  -8  13   5      511.53      566.34    244.33 o
  -7  13   5     4258.97     3874.44    253.91 o
  -6  13   5    12520.45    13134.15    315.88 o
  -5  13   5     6045.90     5752.89    248.87 o
  -4  13   5       94.75       11.75    209.53 o
  -3  13   5     1342.27     1277.68    197.25 o
  -2  13   5     6252.16     5640.41    225.77 o
  -1  13   5     5424.23     5026.95    222.06 o
   0  13   5      959.38      678.54    170.35 o
   1  13   5     1480.35     1367.74    143.05 o
   2  13   5      983.55      764.45    156.92 o
   3  13   5      383.22      361.87    171.84 o
   4  13   5    11055.92    12715.90   1013.62 o
   5  13   5     3825.36     3839.62    445.69 o
   6  13   5        1.92       94.58    237.42 o
   7  13   5     1029.61     1176.20    267.41 o
   8  13   5     1569.91     1507.38    280.70 o
   9  13   5      106.85      229.63    303.19 o
  10  13   5       21.87     -166.48    333.74 o
  11  13   5      799.85      532.73    408.58 o
 -13  14   5     1492.60     1950.83    456.36 o
 -12  14   5       12.79      401.75    364.76 o
 -11  14   5      366.64      267.22    334.84 o
 -10  14   5      451.10      521.95    353.46 o
  -9  14   5        1.02      154.70    279.23 o
  -8  14   5        3.15      -12.70    259.35 o
  -7  14   5      148.44       41.72    259.82 o
  -6  14   5      156.62       75.83    253.39 o
  -5  14   5       38.59      -44.39    231.46 o
  -4  14   5      197.50      229.57    223.91 o
  -3  14   5       27.71       52.53    219.62 o
  -2  14   5     2677.93     2481.13    363.36 o
  -1  14   5       20.11       82.01    211.96 o
   0  14   5        3.08        3.74    212.96 o
   1  14   5      735.85      828.34    190.66 o
   2  14   5      145.22      183.94    179.53 o
   3  14   5      772.67      531.40    185.52 o
   4  14   5       12.28      135.75    243.01 o
   5  14   5      153.89       37.87    248.22 o
   6  14   5     2327.34     2943.62    423.58 o
   7  14   5      434.03      572.28    282.35 o
   8  14   5      697.46     1038.85    307.87 o
   9  14   5     1754.48     1608.57    326.22 o
  10  14   5      395.06      420.97    348.12 o
  11  14   5        0.64      -74.70    382.95 o
 -12  15   5      896.09      726.94    381.74 o
 -11  15   5       18.65      210.93    360.76 o
 -10  15   5     1112.90     1358.35    343.16 o
  -9  15   5     3431.55     3539.96    351.68 o
  -8  15   5      308.42      169.29    292.33 o
  -7  15   5     2426.21     2268.57    275.66 o
  -6  15   5    10554.20    11193.85    322.88 o
  -5  15   5     7111.13     6993.67    275.59 o
  -4  15   5      492.86      393.39    250.12 o
  -3  15   5    10437.68    10595.52    297.51 o
  -2  15   5     4390.25     4601.08    241.99 o
  -1  15   5      227.06      101.30    261.43 o
   0  15   5      108.46      150.55    264.75 o
   1  15   5       43.85      163.37    260.01 o
   2  15   5       34.46       82.86    285.65 o
   3  15   5     1366.82     1081.96    296.31 o
   4  15   5     4161.88     4616.78    251.64 o
   5  15   5     4143.33     4466.83    314.22 o
   6  15   5       44.48      270.21    287.60 o
   7  15   5     5130.78     5942.92    403.63 o
   8  15   5     8492.93    10081.34    660.00 o
   9  15   5      436.35      623.25    353.63 o
  10  15   5      460.69      466.00    377.00 o
 -11  16   5       54.76      -24.92    387.48 o
 -10  16   5      522.17      586.95    365.23 o
  -9  16   5        0.10       75.59    394.95 o
  -8  16   5       32.40      139.84    367.15 o
  -7  16   5     1340.38     1152.02    346.72 o
  -6  16   5     1199.91     1485.87    328.53 o
  -5  16   5     4354.48     4145.53    367.80 o
  -4  16   5    10046.65     9325.98    343.83 o
  -3  16   5       27.05       17.57    293.83 o
  -2  16   5     4052.24     3415.84    295.33 o
  -1  16   5     4088.76     3772.92    279.43 o
   0  16   5      294.90      437.16    375.51 o
   1  16   5      703.51      402.92    399.26 o
   2  16   5      969.84     1107.88    401.15 o
   3  16   5     3464.91     3694.26    382.92 o
   4  16   5      164.47     -125.99    336.76 o
   5  16   5      872.38      944.55    361.78 o
   6  16   5     6358.32     7365.23    369.40 o
   7  16   5     4070.40     4611.58    331.62 o
   8  16   5      944.00     1128.02    354.28 o
   9  16   5     2321.89     2839.40    379.67 o
  -9  17   5     2303.45     2032.58    412.76 o
  -8  17   5       15.68     -133.41    391.35 o
  -7  17   5     1611.07     1911.15    378.28 o
  -6  17   5     1835.47     1847.54    363.72 o
  -5  17   5      436.18      727.09    362.39 o
  -4  17   5      986.00     1115.18    328.48 o
  -3  17   5     2147.15     1612.84    321.11 o
  -2  17   5     1279.83     1206.63    411.65 o
  -1  17   5     4804.21     5017.19    419.53 o
   0  17   5     3059.26     2534.80    417.13 o
   1  17   5      164.10      398.95    426.02 o
   2  17   5      410.12      405.29    427.78 o
   3  17   5      346.14      385.01    460.29 o
   4  17   5     1144.62     1679.09    377.59 o
   5  17   5      202.51      225.62    375.86 o
   6  17   5       57.27      321.81    404.65 o
   7  17   5      115.48      264.57    430.14 o
  -8  18   5     2660.29     2158.48    447.10 o
  -7  18   5     2652.92     2925.38    634.91 o
  -6  18   5      626.29      871.40    397.68 o
  -5  18   5     2813.36     2982.35    382.13 o
  -4  18   5     2672.50     3305.77    480.29 o
  -3  18   5      641.74      682.36    456.68 o
  -2  18   5      618.67      370.13    463.97 o
  -1  18   5       39.12     -202.80    461.99 o
   0  18   5       57.06      163.55    477.47 o
   1  18   5      848.19     1326.70    467.76 o
   2  18   5     1085.97     1208.53    498.56 o
   3  18   5     5571.42     5854.37    475.21 o
   4  18   5      435.83      239.15    494.33 o
   5  18   5      638.38      546.46    529.18 o
   6  18   5     1108.51      998.33    446.00 o
  -5  19   5       34.23       53.71    529.06 o
  -4  19   5      483.27      569.99    517.11 o
  -3  19   5      997.73     1165.13    520.36 o
  -2  19   5       48.59      145.25    532.88 o
  -1  19   5     3286.75     4023.15    501.80 o
   0  19   5     3412.83     3776.24    527.31 o
   1  19   5      123.07     -164.64    523.37 o
   2  19   5     5286.33     6173.63    535.50 o
   3  19   5     1971.62     2298.64    550.19 o
 -18   0   6     3581.45     4127.00    702.24 o
 -17   0   6     8383.78     9539.97    891.83 o
 -16   0   6      112.93      281.66    396.36 o
 -15   0   6    12926.14    12671.05    453.39 o
 -14   0   6     6412.93     6832.86    637.30 o
 -13   0   6      103.61       62.23    294.25 o
 -12   0   6     8163.82     7469.65    237.84 o
 -11   0   6       97.01      384.18    175.78 o
 -10   0   6        2.81      179.00    164.73 o
  -9   0   6    11965.20    11850.72    301.44 o
  -8   0   6    28822.54    29742.68    409.06 o
  -7   0   6    25864.22    27826.11    487.48 o
  -6   0   6     2718.76     2685.69    327.75 o
  -5   0   6    52856.45    55846.69    491.39 o
  -4   0   6   118552.55   123849.84    678.47 o
  -3   0   6     2423.65     2453.90    353.22 o
  -2   0   6    30673.13    33536.27    691.67 o
  -1   0   6    17914.41    18186.83    328.76 o
   0   0   6    53404.21    58255.15    521.56 o
   1   0   6     5475.58     5741.87    227.28 o
   2   0   6    11272.67    11929.30    258.08 o
   3   0   6      521.79      313.44    173.60 o
   4   0   6     6425.24     6121.51    219.38 o
   5   0   6    10242.36     9876.95    256.06 o
   6   0   6    37903.10    39022.05    937.82 o
   7   0   6    17152.11    16562.61    527.49 o
   8   0   6     2023.61     1880.63    270.35 o
   9   0   6    24573.08    23859.16    501.39 o
  10   0   6     4573.77     4459.87    342.47 o
  11   0   6      891.94      922.85    322.14 o
  12   0   6       11.10     -116.29    339.84 o
  13   0   6     1699.37     1676.36    403.15 o
  14   0   6      506.00      663.73    413.29 o
  15   0   6        1.79      272.43    461.31 o
 -18   1   6      223.85       19.53    413.64 o
 -17   1   6      239.77      199.44    369.84 o
 -16   1   6     1991.52     2052.84    280.02 o
 -15   1   6        6.01      -44.47    254.46 o
 -14   1   6     5879.22     5536.07    240.80 o
 -13   1   6     3178.23     2828.21    204.91 o
 -12   1   6     1423.48     1379.70    142.17 o
 -11   1   6     2663.56     2540.53    134.29 o
 -10   1   6      967.99      957.57    134.08 o
  -9   1   6      108.74      -31.71    131.50 o
  -8   1   6       28.73       13.16    136.77 o
  -7   1   6      762.59      668.33    129.62 o
  -6   1   6    24467.34    26083.36    465.61 o
  -5   1   6    11302.11    10809.81    193.89 o
  -4   1   6     2508.65     2412.90    162.83 o
  -3   1   6    58709.82    69438.33    766.45 o
  -2   1   6    17880.10    19564.09    165.42 o
  -1   1   6     4622.71     4904.85    103.13 o
   0   1   6     2723.96     2572.56    103.44 o
   1   1   6     1776.63     2019.53    151.23 o
   2   1   6     2485.77     2424.95    137.33 o
   3   1   6     4820.25     5198.71    129.85 o
   4   1   6      369.94      252.01     96.73 o
   5   1   6    17292.37    17420.95    231.74 o
   6   1   6     1553.99     1403.08     85.83 o
   7   1   6     8115.29     7845.89    164.06 o
   8   1   6    10779.50     9481.30    299.99 o
   9   1   6     4924.33     4676.84    216.31 o
  10   1   6      976.69      916.71    202.27 o
  11   1   6       21.23       93.90    232.24 o
  12   1   6      210.02       87.91    246.95 o
  13   1   6        1.25      115.00    273.48 o
  14   1   6       86.80       65.78    299.20 o
  15   1   6      338.03      354.90    336.12 o
 -18   2   6     3097.99     3580.84    418.99 o
 -17   2   6     2301.32     2983.62    373.76 o
 -16   2   6        0.16       73.32    344.25 o
 -15   2   6      691.19      484.59    253.65 o
 -14   2   6     6386.88     6181.70    242.78 o
 -13   2   6     7737.42     8260.24    244.50 o
 -12   2   6     1074.26      975.68    139.27 o
 -11   2   6     1322.77     1260.98    127.36 o
 -10   2   6     2087.83     1922.59    131.52 o
  -9   2   6    10694.04    10957.96    181.79 o
  -8   2   6    26292.87    25810.03    331.33 o
  -7   2   6    12364.33    12137.64    201.39 o
  -6   2   6     5985.32     6530.20    166.15 o
  -5   2   6    34999.75    37575.30    376.88 o
  -4   2   6    23943.17    24483.67    245.86 o
  -3   2   6    10828.04    11303.26    220.69 o
  -2   2   6     3454.68     3232.73    107.89 o
  -1   2   6     3672.09     3512.86     97.28 o
   0   2   6    10331.12    10182.33    121.14 o
   1   2   6      221.77      198.79     96.25 o
   2   2   6    11658.93    12367.35    145.68 o
   3   2   6     1481.38     1446.42    109.54 o
   4   2   6     2406.38     2349.53    118.02 o
   5   2   6     6038.59     5860.48    128.64 o
   6   2   6     1552.55     1402.16     93.58 o
   7   2   6      624.36      486.46    122.73 o
   8   2   6       19.28      -57.57    129.39 o
   9   2   6     1519.88     1487.61    188.85 o
  10   2   6     3195.85     2817.06    208.60 o
  11   2   6      480.98      488.78    225.89 o
  12   2   6      370.86      185.80    246.19 o
  13   2   6     2767.91     2586.19    271.87 o
  14   2   6        1.01      197.58    302.92 o
  15   2   6      261.85      492.97    333.97 o
 -18   3   6      143.99       37.42    539.59 o
 -17   3   6     2059.49     2417.15    628.35 o
 -16   3   6     5700.45     5546.38    389.66 o
 -15   3   6     2989.53     3256.90    295.59 o
 -14   3   6      428.19      413.26    221.69 o
 -13   3   6     6428.10     5764.47    194.01 o
 -12   3   6      879.70      873.09    139.49 o
 -11   3   6      184.35      144.83    127.83 o
 -10   3   6      548.31      409.52    127.03 o
  -9   3   6    18180.83    18480.15    259.31 o
  -8   3   6     8113.28     7727.31    230.82 o
  -7   3   6    19475.37    19451.13    319.34 o
  -6   3   6    43849.32    45247.95    730.20 o
  -5   3   6     7919.18     8030.41    197.93 o
  -4   3   6      198.22      249.74    121.02 o
  -3   3   6    19614.48    20831.34    176.47 o
  -2   3   6    18694.51    18827.66    263.29 o
  -1   3   6     3250.81     3394.45    109.15 o
   0   3   6     2338.23     2212.34    103.44 o
   1   3   6       50.24       17.30    104.05 o
   2   3   6     2753.01     2753.68    100.20 o
   3   3   6      218.12      143.46    101.95 o
   4   3   6    23728.58    24419.73    256.82 o
   5   3   6    10045.27    10207.84    215.07 o
   6   3   6     4698.36     4643.90    166.94 o
   7   3   6     5724.32     5299.90    173.50 o
   8   3   6     2345.86     2309.79    143.18 o
   9   3   6      177.39       18.06    189.15 o
  10   3   6     7901.17     8415.99    267.49 o
  11   3   6     4873.83     4812.73    268.43 o
  12   3   6       26.72        7.87    251.22 o
  13   3   6     1637.99     1389.29    278.05 o
  14   3   6       45.18      151.34    305.39 o
  15   3   6      806.55      766.23    333.95 o
 -18   4   6      195.08      234.83    539.47 o
 -17   4   6       28.86       61.38    494.29 o
 -16   4   6      125.61     -225.99    444.56 o
 -15   4   6      646.88      619.77    314.21 o
 -14   4   6      371.00      251.04    282.33 o
 -13   4   6     1186.60     1474.37    177.69 o
 -12   4   6     5845.63     5661.83    184.30 o
 -11   4   6      128.18      169.38    134.51 o
 -10   4   6     8085.39     8027.95    226.76 o
  -9   4   6    38102.87    38206.89    306.44 o
  -8   4   6       27.33       -1.12    113.63 o
  -7   4   6     7035.08     6903.34    179.44 o
  -6   4   6     6664.45     6825.44    158.80 o
  -5   4   6      758.71      560.18    108.61 o
  -4   4   6     1116.48     1412.57    106.49 o
  -3   4   6      817.36      822.36    100.88 o
  -2   4   6     1070.64      957.10    122.51 o
  -1   4   6    14945.46    15532.61    177.67 o
   0   4   6    29025.57    30411.28    216.23 o
   1   4   6    97123.83   105797.39   1190.25 o
   2   4   6    13101.07    12963.22    203.38 o
   3   4   6     9166.91     8963.57    134.51 o
   4   4   6    27356.98    26684.16    404.21 o
   5   4   6     2896.98     2630.30    137.73 o
   6   4   6      477.44      385.30    106.41 o
   7   4   6      738.60      556.47    105.21 o
   8   4   6     3805.11     3494.88    166.91 o
   9   4   6      815.35      578.96    223.56 o
  10   4   6      493.96      397.11    251.50 o
  11   4   6     6460.15     6484.19    461.04 o
  12   4   6     9104.76     9302.55    351.91 o
  13   4   6     1102.49     1304.05    311.29 o
  14   4   6     3443.97     3615.96    360.62 o
  15   4   6      194.51      139.26    413.35 o
 -17   5   6      210.52       81.39    516.33 o
 -16   5   6     1734.10     1470.80    671.20 o
 -15   5   6     1351.50     1086.82    395.87 o
 -14   5   6      335.70      337.81    363.43 o
 -13   5   6      863.34      878.96    218.91 o
 -12   5   6      151.52      300.70    200.05 o
 -11   5   6     8808.37     8824.90    256.18 o
 -10   5   6     3223.20     3132.95    134.66 o
  -9   5   6     2562.77     2437.72    121.25 o
  -8   5   6     6872.92     6648.40    142.16 o
  -7   5   6    12367.43    11730.10    247.67 o
  -6   5   6    11307.54    10610.06    159.38 o
  -5   5   6      211.00      124.87     95.49 o
  -4   5   6     2144.86     2134.22    103.18 o
  -3   5   6    11957.26    12049.59    147.94 o
  -2   5   6    26367.81    26722.50    220.12 o
  -1   5   6     6379.01     6204.45    145.56 o
   0   5   6    18875.47    19295.44    226.90 o
   1   5   6       51.01      984.57    238.04 o
   2   5   6    41749.06    43367.55    438.93 o
   3   5   6    33356.20    34143.50    375.55 o
   4   5   6     1183.82     1296.77    114.99 o
   5   5   6       11.80      108.00    102.56 o
   6   5   6      289.74      261.75    116.07 o
   7   5   6     3448.21     2895.25    157.97 o
   8   5   6     6967.13     6111.86    256.83 o
   9   5   6     3825.30     3365.76    244.59 o
  10   5   6     1239.41     1186.53    247.37 o
  11   5   6       67.98       34.14    270.39 o
  12   5   6     1271.35     1264.31    311.98 o
  13   5   6     2458.13     2882.94    366.88 o
  14   5   6      541.59      601.50    375.06 o
  15   5   6      214.61       52.45    414.90 o
 -17   6   6      286.51      229.98    537.29 o
 -16   6   6      441.42      487.31    463.68 o
 -15   6   6     2022.96     2168.56    417.59 o
 -14   6   6       68.20      620.93    374.67 o
 -13   6   6     5209.27     5268.98    284.43 o
 -12   6   6     3013.79     2712.05    327.98 o
 -11   6   6     1187.37     1271.06    171.95 o
 -10   6   6       82.76       89.06    158.99 o
  -9   6   6     9101.34     9317.96    202.47 o
  -8   6   6      348.36      315.42    130.92 o
  -7   6   6      285.59      275.80    110.07 o
  -6   6   6     7932.20     8179.97    239.77 o
  -5   6   6       18.24       99.52    143.57 o
  -4   6   6    20358.49    20786.79    379.87 o
  -3   6   6     7644.01     7597.79    179.76 o
  -2   6   6     4461.59     4082.59    121.52 o
  -1   6   6    12864.00    13122.05    187.16 o
   0   6   6    11366.70    11141.27    160.35 o
   1   6   6     3495.74     3677.18    118.50 o
   2   6   6       19.67       54.43    111.13 o
   3   6   6      243.63      243.27    113.22 o
   4   6   6    10969.30    11263.40    253.25 o
   5   6   6     1078.04     1045.79    127.54 o
   6   6   6     4202.13     4110.56    147.72 o
   7   6   6     3921.83     3709.68    229.84 o
   8   6   6       54.04       98.87    202.00 o
   9   6   6     2890.21     2825.72    243.55 o
  10   6   6      141.28      109.44    269.16 o
  11   6   6     1715.15     2164.44    277.50 o
  12   6   6       51.68      -85.04    306.59 o
  13   6   6     2455.81     2881.08    333.05 o
  14   6   6      244.90      321.49    388.20 o
 -17   7   6       10.62      137.44    446.91 o
 -16   7   6       40.54      499.25    402.34 o
 -15   7   6     1760.58     1745.49    367.54 o
 -14   7   6     4002.57     3716.93    327.12 o
 -13   7   6     2730.07     2817.99    300.42 o
 -12   7   6     6938.70     6947.96    334.68 o
 -11   7   6    12894.20    13853.48    322.51 o
 -10   7   6     7838.08     7993.11    269.08 o
  -9   7   6      216.86      106.30    196.15 o
  -8   7   6     9707.20     9466.74    280.53 o
  -7   7   6    14936.36    15318.35    412.30 o
  -6   7   6     2149.06     2088.96    160.22 o
  -5   7   6     2973.80     2984.43    161.69 o
  -4   7   6     5982.01     5740.59    176.73 o
  -3   7   6     5244.01     5297.35    176.14 o
  -2   7   6      516.45      353.55    104.30 o
  -1   7   6    50365.83    52707.34    343.00 o
   0   7   6    32359.10    33028.88    247.61 o
   1   7   6      914.59      859.63    114.58 o
   2   7   6    32204.97    34098.51    257.37 o
   3   7   6    23590.35    24709.52    236.69 o
   4   7   6      604.38      605.44    120.22 o
   5   7   6     6311.48     6189.04    252.10 o
   6   7   6     5849.59     5300.29    163.12 o
   7   7   6     1285.84     1055.70    125.04 o
   8   7   6     3809.54     3605.43    211.64 o
   9   7   6     5356.19     5428.24    244.98 o
  10   7   6     5974.00     6334.45    271.31 o
  11   7   6      153.07      434.09    257.84 o
  12   7   6     3706.29     4064.21    275.71 o
  13   7   6     2906.05     2866.06    306.93 o
  14   7   6        1.26      351.35    342.65 o
 -16   8   6      236.92      272.44    425.04 o
 -15   8   6      916.00      646.24    391.50 o
 -14   8   6      114.66      123.22    349.56 o
 -13   8   6     2067.01     2306.79    312.11 o
 -12   8   6     2782.46     2793.70    294.98 o
 -11   8   6       40.14      231.28    241.22 o
 -10   8   6     4859.37     5133.84    337.06 o
  -9   8   6       37.27      100.21    187.43 o
  -8   8   6      814.33      767.32    181.69 o
  -7   8   6      403.33      747.84    220.60 o
  -6   8   6     1237.45     1366.56    208.52 o
  -5   8   6     2423.10     2481.27    162.24 o
  -4   8   6     5374.24     5107.65    184.44 o
  -3   8   6      663.33      612.53     94.59 o
  -2   8   6     7113.80     6843.56    147.71 o
  -1   8   6      336.77      230.09    116.36 o
   0   8   6       25.52       22.57    112.73 o
   1   8   6     4567.92     4677.33    145.49 o
   2   8   6       79.01      159.91    114.85 o
   3   8   6     2934.04     3139.25    133.58 o
   4   8   6     1732.79     1674.33    132.34 o
   5   8   6     3373.48     2805.07    145.63 o
   6   8   6     1061.70      770.36    147.70 o
   7   8   6     4143.75     3874.00    170.40 o
   8   8   6       24.92       97.60    185.87 o
   9   8   6      629.74      398.48    225.83 o
  10   8   6       99.38       38.50    235.04 o
  11   8   6       34.90       41.85    268.69 o
  12   8   6      184.64       92.61    290.16 o
  13   8   6       70.18       -2.13    320.86 o
  14   8   6      240.12      211.47    447.50 o
 -16   9   6      818.17     1113.04    442.80 o
 -15   9   6     2032.48     2111.56    404.20 o
 -14   9   6       54.89       17.99    365.86 o
 -13   9   6        2.01      101.23    320.83 o
 -12   9   6      750.20      637.95    311.63 o
 -11   9   6     5962.78     5882.79    574.66 o
 -10   9   6     3820.93     4021.44    232.86 o
  -9   9   6       47.76       68.34    203.53 o
  -8   9   6      586.52      275.74    189.78 o
  -7   9   6     3722.85     3484.86    193.11 o
  -6   9   6     4045.56     3571.54    187.61 o
  -5   9   6      322.89      278.18    162.15 o
  -4   9   6     1717.56     1667.42    163.00 o
  -3   9   6     2562.68     2519.70    129.97 o
  -2   9   6     5256.60     4812.40    140.99 o
  -1   9   6     7084.89     7062.65    162.86 o
   0   9   6    19325.36    20165.48    221.22 o
   1   9   6       11.34       59.52    131.21 o
   2   9   6    35130.36    35936.62    905.79 o
   3   9   6    18313.02    18919.13    452.79 o
   4   9   6      408.93      366.06    139.72 o
   5   9   6       39.58      -84.45    147.04 o
   6   9   6     1252.72     1145.51    156.98 o
   7   9   6      780.99      662.88    182.70 o
   8   9   6      748.23      840.50    198.36 o
   9   9   6     3565.86     3411.89    236.61 o
  10   9   6      613.76      656.04    263.93 o
  11   9   6      567.73      530.51    280.64 o
  12   9   6     1334.50     1604.91    304.51 o
  13   9   6     4144.90     5052.85    415.80 o
 -15  10   6      123.01      196.75    422.68 o
 -14  10   6       31.84       29.12    368.62 o
 -13  10   6     1134.33      998.79    353.80 o
 -12  10   6     4370.73     4489.57    332.63 o
 -11  10   6       58.69      129.12    277.45 o
 -10  10   6     9152.20     9684.73    283.66 o
  -9  10   6     4748.75     4926.73    236.13 o
  -8  10   6     1180.49      906.69    208.69 o
  -7  10   6     6108.15     6232.05    227.89 o
  -6  10   6     2780.09     2788.55    189.32 o
  -5  10   6       54.57       16.00    176.62 o
  -4  10   6       49.48       90.33    172.35 o
  -3  10   6     2547.36     2577.40    121.30 o
  -2  10   6     4189.95     4136.30    155.95 o
  -1  10   6      697.00      612.25    131.62 o
   0  10   6     4555.51     4269.83    128.72 o
   1  10   6    36352.13    36639.34    314.46 o
   2  10   6     5258.81     5338.57    174.23 o
   3  10   6     4907.82     5233.49    277.82 o
   4  10   6     4333.73     4366.36    208.66 o
   5  10   6       32.22      146.12    156.59 o
   6  10   6      886.43      713.57    166.40 o
   7  10   6      711.14      591.64    195.74 o
   8  10   6     1497.24     1457.14    206.95 o
   9  10   6     1033.67      784.18    227.71 o
  10  10   6      174.85      -26.12    267.35 o
  11  10   6     2526.49     2665.69    359.12 o
  12  10   6     2370.86     2584.14    378.64 o
  13  10   6        2.62      310.21    424.15 o
 -15  11   6     1855.93     2022.22    449.55 o
 -14  11   6      930.29      618.27    413.08 o
 -13  11   6     1193.26     1138.11    362.30 o
 -12  11   6       52.55      109.92    331.95 o
 -11  11   6       72.27      269.76    313.30 o
 -10  11   6        5.76       33.37    244.80 o
  -9  11   6     7128.19     7559.54    335.54 o
  -8  11   6     6951.78     7259.17    292.46 o
  -7  11   6    11351.51    11397.53    322.20 o
  -6  11   6    29608.97    30140.96    390.48 o
  -5  11   6     1996.37     2219.26    306.39 o
  -4  11   6        7.99       43.90    181.32 o
  -3  11   6     5480.56     5193.95    210.50 o
  -2  11   6     7956.98     7987.43    252.21 o
  -1  11   6      776.70      676.32    113.14 o
   0  11   6      122.24      118.20    119.92 o
   1  11   6       56.81        7.02    130.40 o
   2  11   6      573.04      433.16    150.34 o
   3  11   6      491.13      322.89    163.78 o
   4  11   6     2557.59     2721.04    173.75 o
   5  11   6     3299.01     3686.88    287.45 o
   6  11   6     3016.40     2662.08    190.62 o
   7  11   6     4198.38     4190.83    202.78 o
   8  11   6     1267.64     1282.07    220.25 o
   9  11   6     1001.56      900.27    239.09 o
  10  11   6     1211.97     1211.95    347.98 o
  11  11   6     3132.15     3096.70    383.90 o
  12  11   6       17.10      121.66    403.00 o
 -14  12   6     1233.48     1247.28    422.23 o
 -13  12   6     1242.10     1762.63    415.10 o
 -12  12   6      267.00      596.80    358.54 o
 -11  12   6      967.18      890.38    326.64 o
 -10  12   6       90.21      263.29    259.35 o
  -9  12   6     1334.94     1122.98    247.05 o
  -8  12   6     5371.78     5164.77    253.17 o
  -7  12   6     4334.43     4293.98    234.05 o
  -6  12   6       10.46      -15.64    216.05 o
  -5  12   6     2807.86     2198.94    206.04 o
  -4  12   6     1717.95     1938.99    196.18 o
  -3  12   6     2462.56     2350.41    195.62 o
  -2  12   6     3042.49     2952.44    200.30 o
  -1  12   6     1227.53     1323.71    150.32 o
   0  12   6     1750.24     1543.75    130.42 o
   1  12   6     4075.01     4163.33    148.87 o
   2  12   6      936.17      961.80    163.46 o
   3  12   6      375.36      435.36    171.37 o
   4  12   6      221.77      304.37    185.16 o
   5  12   6     4170.81     3921.53    338.45 o
   6  12   6     2175.09     2222.02    231.58 o
   7  12   6      460.93      416.64    210.92 o
   8  12   6       55.16      114.00    234.73 o
   9  12   6      140.45      224.52    293.19 o
  10  12   6     2118.99     2194.42    371.74 o
  11  12   6      750.26      249.28    407.01 o
  12  12   6      133.59       89.43    441.91 o
 -14  13   6     2055.09     1940.92    460.42 o
 -13  13   6      663.98     1078.84    421.86 o
 -12  13   6      516.29      371.60    324.92 o
 -11  13   6       10.95     -294.02    350.74 o
 -10  13   6      122.14      149.73    282.86 o
  -9  13   6     1420.47     1054.11    260.21 o
  -8  13   6     1184.99      951.54    258.22 o
  -7  13   6      357.25      541.30    238.55 o
  -6  13   6     5185.37     5187.27    248.28 o
  -5  13   6      256.40      151.30    220.81 o
  -4  13   6       63.73      128.88    205.65 o
  -3  13   6     2781.56     2496.71    210.19 o
  -2  13   6      739.65      611.11    209.03 o
  -1  13   6     2840.89     2927.62    205.09 o
   0  13   6       98.45      -68.94    174.25 o
   1  13   6     1638.60     1289.49    148.36 o
   2  13   6      328.84      230.23    162.78 o
   3  13   6     1104.40     1083.34    189.49 o
   4  13   6      564.75      514.85    219.90 o
   5  13   6     3051.65     3200.99    331.51 o
   6  13   6       21.07       60.92    249.37 o
   7  13   6     1836.29     1991.95    272.59 o
   8  13   6      144.28      398.97    290.64 o
   9  13   6      626.46      827.19    314.92 o
  10  13   6     1677.05     1396.04    345.37 o
  11  13   6      272.60      373.70    421.84 o
 -13  14   6      148.84      556.48    475.15 o
 -12  14   6      550.29      670.32    356.21 o
 -11  14   6       53.66       57.58    380.07 o
 -10  14   6       47.52      286.84    302.46 o
  -9  14   6       22.48      -17.47    288.11 o
  -8  14   6     4117.11     3944.02    324.31 o
  -7  14   6     4543.72     4531.72    261.98 o
  -6  14   6      143.62       62.01    249.83 o
  -5  14   6    10458.15    10568.83    304.04 o
  -4  14   6    19813.54    20531.93    490.46 o
  -3  14   6     3202.97     2728.39    221.09 o
  -2  14   6     1663.58     1744.58    244.51 o
  -1  14   6     1015.91      996.49    221.46 o
   0  14   6      754.20      653.75    220.54 o
   1  14   6      926.38     1000.94    197.24 o
   2  14   6      911.86      731.60    199.60 o
   3  14   6     1607.64     1455.45    189.21 o
   4  14   6        0.39      -74.62    238.49 o
   5  14   6     2920.77     3011.56    252.55 o
   6  14   6     6294.38     7369.62    540.09 o
   7  14   6     3535.50     3592.11    288.63 o
   8  14   6      921.51     1056.54    321.01 o
   9  14   6     4531.73     5064.83    333.95 o
  10  14   6     1329.10     1574.12    374.24 o
 -12  15   6      134.60      -10.63    382.39 o
 -11  15   6      104.44      212.60    363.62 o
 -10  15   6        0.68      250.30    331.91 o
  -9  15   6       66.69      175.01    309.85 o
  -8  15   6       33.92       52.67    285.29 o
  -7  15   6      456.83      491.37    283.11 o
  -6  15   6      189.53      324.90    271.33 o
  -5  15   6     1919.04     1917.90    272.04 o
  -4  15   6       45.32       35.11    259.44 o
  -3  15   6      127.93      210.75    250.01 o
  -2  15   6        5.73      206.91    245.61 o
  -1  15   6        5.56      236.83    241.61 o
   0  15   6     1623.81     1663.66    241.34 o
   1  15   6      141.90       47.50    240.38 o
   2  15   6     1072.13      950.08    233.50 o
   3  15   6      382.32      673.12    305.79 o
   4  15   6      410.91      406.51    309.94 o
   5  15   6     1356.63     1255.47    270.08 o
   6  15   6     1313.38     1363.18    291.32 o
   7  15   6      230.47      370.35    321.15 o
   8  15   6      794.46      909.67    337.69 o
   9  15   6      306.24      791.92    372.98 o
 -11  16   6        0.27      140.02    398.52 o
 -10  16   6       87.92      280.58    417.00 o
  -9  16   6      524.71      498.15    387.95 o
  -8  16   6     4285.04     4213.76    315.89 o
  -7  16   6     3773.19     4163.76    329.63 o
  -6  16   6      284.28      320.13    294.34 o
  -5  16   6     5340.12     5040.79    278.68 o
  -4  16   6     3714.30     3494.73    372.80 o
  -3  16   6      754.36     1180.57    265.15 o
  -2  16   6      174.15      362.87    258.32 o
  -1  16   6     1766.34     1780.98    263.82 o
   0  16   6     1357.19     1059.72    285.71 o
   1  16   6     2139.02     2585.05    407.00 o
   2  16   6     2394.86     2476.92    405.98 o
   3  16   6      319.52      327.27    319.66 o
   4  16   6      335.00      489.70    340.56 o
   5  16   6     1985.69     2232.68    368.43 o
   6  16   6     2255.03     2769.59    379.73 o
   7  16   6      327.98      352.51    335.99 o
   8  16   6        5.49      260.31    360.09 o
  -9  17   6     1805.37     1361.89    434.39 o
  -8  17   6      594.57      313.92    405.10 o
  -7  17   6      123.53      224.71    388.22 o
  -6  17   6     3624.32     3768.62    377.44 o
  -5  17   6     4054.06     4459.03    355.91 o
  -4  17   6     1135.07      902.44    338.82 o
  -3  17   6     4193.57     3791.78    326.26 o
  -2  17   6      985.66      920.65    406.67 o
  -1  17   6       47.17       69.30    411.15 o
   0  17   6     1581.31     1666.48    416.85 o
   1  17   6        7.22     -120.64    437.15 o
   2  17   6     3238.25     4048.25    459.32 o
   3  17   6       63.12      120.19    454.42 o
   4  17   6     2675.80     2981.40    478.88 o
   5  17   6     1972.59     2354.10    394.04 o
   6  17   6        2.64      321.14    414.02 o
   7  17   6     3396.25     4080.71    446.09 o
  -7  18   6      295.47       95.16    422.42 o
  -6  18   6      212.70      289.79    395.04 o
  -5  18   6       67.15       79.98    381.19 o
  -4  18   6       46.26       35.30    481.66 o
  -3  18   6      219.60      305.15    468.36 o
  -2  18   6     2322.49     2744.52    469.92 o
  -1  18   6      454.00      855.86    473.36 o
   0  18   6      511.75      634.07    473.59 o
   1  18   6     5084.28     5730.88    567.68 o
   2  18   6     1336.19     2245.54    506.70 o
   3  18   6     1285.78     1362.06    510.99 o
   4  18   6     3121.23     3838.90    526.86 o
   5  18   6      694.20     1075.61    545.28 o
  -5  19   6     2071.96     2118.76    641.86 o
  -4  19   6      142.34      538.44    543.99 o
  -3  19   6      370.29      748.00    550.58 o
  -2  19   6      549.14      917.34    521.40 o
  -1  19   6      603.98     1170.40    531.66 o
   0  19   6       22.56      856.11    705.48 o
   1  19   6      113.49     1350.52    535.15 o
   2  19   6       14.40      518.52    547.96 o
 -18   1   7      254.05      292.13    410.48 o
 -17   1   7     2748.47     3411.33    458.33 o
 -16   1   7     7426.23     7899.28    291.17 o
 -15   1   7     1505.72     1695.69    253.64 o
 -14   1   7     1777.33     1702.42    224.42 o
 -13   1   7     9607.14     9655.70    342.54 o
 -12   1   7    11032.07    10824.26    321.55 o
 -11   1   7      947.82      852.89    146.97 o
 -10   1   7       22.58     -112.43    156.52 o
  -9   1   7     1784.61     1659.59    148.02 o
  -8   1   7       26.30       42.49    137.25 o
  -7   1   7    11038.05    10877.56    418.75 o
  -6   1   7    44196.62    46473.52    341.75 o
  -5   1   7    18641.81    18329.89    233.43 o
  -4   1   7    35799.97    36844.36    573.41 o
  -3   1   7    80948.74    92775.72   1847.05 o
  -2   1   7    20896.57    21419.02    243.37 o
  -1   1   7      802.91      833.62    151.95 o
   0   1   7     3206.58     3026.38    151.58 o
   1   1   7    21594.06    22963.01    241.88 o
   2   1   7       21.36       26.23    128.15 o
   3   1   7    15103.74    15736.21    207.56 o
   4   1   7    12912.99    12136.74    171.98 o
   5   1   7        5.34       -9.83    104.33 o
   6   1   7     2436.42     2474.77    104.86 o
   7   1   7    13436.73    13074.35    330.62 o
   8   1   7     8593.47     8133.76    247.10 o
   9   1   7      590.13      426.91    194.51 o
  10   1   7     5541.12     5370.64    241.12 o
  11   1   7      633.29      980.47    233.67 o
  12   1   7     2094.38     2428.45    264.15 o
  13   1   7        3.08      -63.37    285.91 o
  14   1   7      463.12      586.14    322.49 o
  15   1   7      265.86      117.43    350.29 o
 -18   2   7      715.05      469.79    431.10 o
 -17   2   7     1338.72     1417.21    374.56 o
 -16   2   7        1.12       81.08    338.22 o
 -15   2   7     3167.98     3058.47    253.70 o
 -14   2   7     3594.76     3796.40    227.49 o
 -13   2   7      106.07      223.42    180.60 o
 -12   2   7     2207.35     2243.92    145.44 o
 -11   2   7       61.52      -13.91    139.07 o
 -10   2   7      370.62      329.99    133.06 o
  -9   2   7     3444.92     3376.82    161.23 o
  -8   2   7     2025.33     2081.19    145.59 o
  -7   2   7    20412.14    21231.91    272.91 o
  -6   2   7      136.45       76.69    141.56 o
  -5   2   7     6129.22     5820.79    168.52 o
  -4   2   7    16032.70    16184.94    321.15 o
  -3   2   7     1821.93     1639.35    121.52 o
  -2   2   7    16654.52    18217.36    174.84 o
  -1   2   7    12263.09    12313.75    151.41 o
   0   2   7     2988.29     3280.16    106.83 o
   1   2   7      119.33       41.08     89.46 o
   2   2   7       62.63       46.85    130.42 o
   3   2   7     3453.82     3381.83    126.09 o
   4   2   7     1882.19     1727.00    124.42 o
   5   2   7     4475.56     4405.40    126.67 o
   6   2   7    18007.93    18306.82    201.10 o
   7   2   7     2028.10     1650.55    129.61 o
   8   2   7      877.50      838.28    141.02 o
   9   2   7     2695.58     2678.73    203.73 o
  10   2   7     2066.44     2154.38    214.39 o
  11   2   7     1399.41     1348.80    240.95 o
  12   2   7      607.32      560.18    253.65 o
  13   2   7       72.51      206.35    287.96 o
  14   2   7      259.76      229.93    315.57 o
  15   2   7      121.86      270.54    363.73 o
 -18   3   7       48.57       68.17    521.17 o
 -17   3   7      580.76      674.12    478.66 o
 -16   3   7      565.49      491.92    343.45 o
 -15   3   7      894.65     1155.37    302.30 o
 -14   3   7      809.73      965.64    228.47 o
 -13   3   7       38.50       54.73    178.32 o
 -12   3   7     3465.83     3392.62    146.06 o
 -11   3   7     1331.82     1343.81    148.84 o
 -10   3   7       57.78       46.94    128.89 o
  -9   3   7       11.57       17.76    122.74 o
  -8   3   7     5698.78     5780.49    173.11 o
  -7   3   7    11599.53    11891.95    243.92 o
  -6   3   7     6792.85     6924.57    172.63 o
  -5   3   7      591.11      542.58    117.31 o
  -4   3   7     1605.57     1400.06    120.29 o
  -3   3   7     5576.56     5856.07    122.99 o
  -2   3   7     1516.42     1520.59     98.11 o
  -1   3   7     5904.24     5763.04    107.49 o
   0   3   7     4613.63     4584.33    105.35 o
   1   3   7      113.54       25.50     93.61 o
   2   3   7    14813.61    14737.17    165.06 o
   3   3   7     8583.06     8293.09    142.54 o
   4   3   7      681.43      393.12    111.41 o
   5   3   7     4957.57     4689.81    136.22 o
   6   3   7     6548.32     6501.32    146.17 o
   7   3   7      656.96      532.08    108.29 o
   8   3   7        9.27       50.99    161.90 o
   9   3   7     2237.80     2056.89    232.21 o
  10   3   7      219.81      295.42    253.70 o
  11   3   7       38.51      -42.94    284.06 o
  12   3   7     3831.87     3843.16    257.10 o
  13   3   7     2293.91     2374.01    289.21 o
  14   3   7       32.76      309.79    376.86 o
  15   3   7      780.83     1114.31    423.40 o
 -17   4   7     1258.44     1028.53    491.75 o
 -16   4   7        5.55      -47.24    438.68 o
 -15   4   7     3283.53     3411.80    306.74 o
 -14   4   7     8106.85     8615.12    329.31 o
 -13   4   7     1305.27     1420.58    212.19 o
 -12   4   7     2773.70     2407.60    154.81 o
 -11   4   7      703.55      646.16    144.24 o
 -10   4   7     2597.55     2340.15    176.47 o
  -9   4   7       44.28      110.94    113.86 o
  -8   4   7     7693.71     7465.85    185.22 o
  -7   4   7    12773.68    13220.25    209.71 o
  -6   4   7     1676.27     1859.02    142.98 o
  -5   4   7    20729.40    20942.41    221.55 o
  -4   4   7    20443.77    20845.04    366.41 o
  -3   4   7     3303.51     3181.10    110.79 o
  -2   4   7     7121.76     7318.71    142.00 o
  -1   4   7    20698.39    20879.81    184.54 o
   0   4   7      738.62      633.01     99.76 o
   1   4   7      693.36      807.27     97.21 o
   2   4   7     1348.90     1465.40     97.17 o
   3   4   7      191.38      153.55     96.11 o
   4   4   7        7.50       25.87    100.36 o
   5   4   7     5553.37     5267.12    143.92 o
   6   4   7     3684.29     3337.52    191.19 o
   7   4   7      345.02      211.36    118.14 o
   8   4   7     5658.24     5213.98    234.86 o
   9   4   7     6400.75     5881.38    334.86 o
  10   4   7     2260.32     2098.86    259.86 o
  11   4   7        9.79       48.19    301.23 o
  12   4   7     1814.66     2137.48    397.82 o
  13   4   7      533.76      343.96    343.39 o
  14   4   7       49.65       14.90    368.55 o
 -17   5   7       25.12      601.30    503.98 o
 -16   5   7      569.19      613.03    454.08 o
 -15   5   7        6.48     -112.12    404.56 o
 -14   5   7      221.97      328.34    360.46 o
 -13   5   7       23.20      235.39    225.20 o
 -12   5   7     7085.05     7264.09    270.90 o
 -11   5   7    11783.56    11352.06    353.65 o
 -10   5   7     8385.53     8327.97    341.05 o
  -9   5   7     4792.92     4600.77    190.08 o
  -8   5   7    17517.93    16966.21    254.63 o
  -7   5   7     5097.62     4692.92    152.53 o
  -6   5   7       57.56       21.77    102.80 o
  -5   5   7     8596.95     9026.03    150.65 o
  -4   5   7      238.32      223.72     97.38 o
  -3   5   7       88.24        0.69     97.95 o
  -2   5   7        0.37      -34.10    112.99 o
  -1   5   7     6977.95     6427.73    146.76 o
   0   5   7    34863.86    36386.92    251.12 o
   1   5   7       66.52      125.01    115.69 o
   2   5   7    29173.96    31478.03    364.58 o
   3   5   7    31311.43    31936.89    225.88 o
   4   5   7      252.27      205.35    107.81 o
   5   5   7    15116.07    15357.47    180.14 o
   6   5   7     4051.68     3953.51    131.76 o
   7   5   7     4474.97     4233.22    145.11 o
   8   5   7     2979.16     2707.03    183.31 o
   9   5   7       31.92       88.88    248.14 o
  10   5   7      893.21      828.51    263.12 o
  11   5   7     1192.80     1047.52    289.93 o
  12   5   7     2247.42     2794.93    324.52 o
  13   5   7     3897.40     4067.91    365.91 o
  14   5   7       28.28       16.78    397.31 o
 -17   6   7      265.61      126.46    535.78 o
 -16   6   7       17.34       -7.82    491.57 o
 -15   6   7      177.44     -169.51    431.59 o
 -14   6   7     1434.06     1545.23    300.91 o
 -13   6   7     1628.83     1656.74    267.38 o
 -12   6   7     3704.36     3660.00    209.37 o
 -11   6   7     1069.03      933.29    178.87 o
 -10   6   7    13267.52    13969.10    296.58 o
  -9   6   7    17252.64    17194.05    262.53 o
  -8   6   7     2484.84     2589.31    142.05 o
  -7   6   7     2738.42     2821.79    122.32 o
  -6   6   7    15796.70    15981.71    257.83 o
  -5   6   7    13906.27    13606.23    166.79 o
  -4   6   7     2793.50     2961.80    219.60 o
  -3   6   7     2441.33     2441.78    104.58 o
  -2   6   7     1085.90     1228.23    131.05 o
  -1   6   7       81.94       99.73    114.10 o
   0   6   7    13006.60    13739.80    187.15 o
   1   6   7    43406.34    43592.55    291.67 o
   2   6   7     9535.14     9467.76    196.33 o
   3   6   7     7261.81     7062.12    151.69 o
   4   6   7    29608.15    30436.37    265.86 o
   5   6   7     8454.35     7991.93    152.70 o
   6   6   7      252.18      203.84    117.29 o
   7   6   7      306.40      367.13    129.92 o
   8   6   7      138.19      228.15    172.97 o
   9   6   7      818.64      611.07    220.73 o
  10   6   7      562.39      358.70    273.15 o
  11   6   7     3679.22     3515.60    292.93 o
  12   6   7     1534.05     1610.35    325.33 o
  13   6   7      468.69      461.95    358.43 o
  14   6   7     3889.53     3828.57    379.28 o
 -17   7   7      197.34      -92.12    450.64 o
 -16   7   7      127.54       15.54    400.99 o
 -15   7   7      433.44      378.26    361.31 o
 -14   7   7      855.70      930.29    269.65 o
 -13   7   7      422.74      358.04    314.47 o
 -12   7   7      101.51     -262.43    341.03 o
 -11   7   7     1006.68      843.33    236.07 o
 -10   7   7       61.28       91.27    234.62 o
  -9   7   7       38.44       -0.75    206.16 o
  -8   7   7      215.80      181.97    128.94 o
  -7   7   7       42.72       82.20    109.21 o
  -6   7   7      211.07      212.62    160.58 o
  -5   7   7       13.41      -17.99    156.84 o
  -4   7   7      199.77      172.30     88.69 o
  -3   7   7        0.21      -45.27    103.31 o
  -2   7   7     3401.37     3224.68    119.82 o
  -1   7   7      123.27       17.00    122.51 o
   0   7   7      335.68      254.42    129.59 o
   1   7   7      379.43      294.44    104.84 o
   2   7   7     2158.55     1885.39    119.09 o
   3   7   7      107.20       51.81    124.60 o
   4   7   7      133.05       64.62    134.89 o
   5   7   7     6774.22     7045.62    174.15 o
   6   7   7     1015.35     1085.69    127.98 o
   7   7   7      680.31      619.57    140.27 o
   8   7   7      111.12      156.57    184.27 o
   9   7   7       25.17       36.88    217.39 o
  10   7   7       27.07      -87.42    245.56 o
  11   7   7      139.35      149.96    274.09 o
  12   7   7      270.56      400.17    295.44 o
  13   7   7        0.08      106.03    322.11 o
  14   7   7      154.95      217.30    358.87 o
 -16   8   7      466.93       74.03    412.92 o
 -15   8   7       54.30      356.79    370.42 o
 -14   8   7     2097.40     2391.04    333.74 o
 -13   8   7     2069.46     2398.09    321.00 o
 -12   8   7     6260.30     6585.30    416.72 o
 -11   8   7     1778.94     1632.61    246.59 o
 -10   8   7     5767.72     6023.54    264.86 o
  -9   8   7    13890.66    13864.94    494.58 o
  -8   8   7     4078.07     3765.31    201.34 o
  -7   8   7      108.95       19.63    179.82 o
  -6   8   7    11402.47    11439.91    241.28 o
  -5   8   7     4648.26     4745.59    185.85 o
  -4   8   7      237.85      188.13    159.49 o
  -3   8   7     3480.30     3440.84    119.28 o
  -2   8   7       36.89       -7.18    113.36 o
  -1   8   7      302.41      169.95    124.98 o
   0   8   7     6248.91     6886.45    264.03 o
   1   8   7    21682.52    21996.57    387.76 o
   2   8   7     7190.45     7084.98    200.82 o
   3   8   7     4319.68     4354.91    146.78 o
   4   8   7    16789.75    16688.59    245.84 o
   5   8   7     3741.78     3802.44    155.45 o
   6   8   7      423.22      488.60    155.58 o
   7   8   7     9281.59     9022.23    177.41 o
   8   8   7      133.06       23.02    215.68 o
   9   8   7      257.87      243.82    231.94 o
  10   8   7     3143.65     2975.61    256.76 o
  11   8   7     2563.76     2614.06    283.25 o
  12   8   7      109.98      140.03    310.13 o
  13   8   7     1083.92     1052.63    340.78 o
 -16   9   7      966.18     1120.39    449.93 o
 -15   9   7      212.71      835.78    394.71 o
 -14   9   7     2270.19     2476.87    366.05 o
 -13   9   7     1264.59     1387.31    322.23 o
 -12   9   7      293.04      587.06    357.78 o
 -11   9   7     5401.43     5419.95    282.60 o
 -10   9   7     1648.26     1474.23    259.78 o
  -9   9   7     4331.83     4002.04    214.64 o
  -8   9   7     8610.74     8667.30    310.22 o
  -7   9   7     4425.95     4164.67    203.49 o
  -6   9   7      417.52      306.89    177.89 o
  -5   9   7     8024.78     7958.55    219.95 o
  -4   9   7      738.99      703.00    165.60 o
  -3   9   7    12012.38    11689.09    174.90 o
  -2   9   7     1070.18      973.19    117.98 o
  -1   9   7     5340.14     5246.83    154.16 o
   0   9   7     4071.11     3868.41    136.48 o
   1   9   7      407.36      306.85    132.57 o
   2   9   7    10832.05    11266.91    289.24 o
   3   9   7     1843.54     1652.79    134.39 o
   4   9   7      983.07      997.05    140.87 o
   5   9   7     5985.67     5720.34    177.26 o
   6   9   7     6638.42     6071.98    186.16 o
   7   9   7      486.33      381.03    174.29 o
   8   9   7     1299.34     1606.21    202.06 o
   9   9   7        4.14       87.59    243.59 o
  10   9   7     1438.73     1339.24    260.38 o
  11   9   7      156.64      -12.71    295.51 o
  12   9   7      584.83      679.23    318.77 o
  13   9   7      829.50     1203.19    440.17 o
 -15  10   7     2695.41     2836.42    479.74 o
 -14  10   7     4716.22     4518.82    577.65 o
 -13  10   7        6.11      498.25    356.33 o
 -12  10   7       29.62      326.25    403.52 o
 -11  10   7      785.69      667.91    284.33 o
 -10  10   7     6090.56     5841.91    251.77 o
  -9  10   7     3021.27     2761.56    221.08 o
  -8  10   7      614.08      549.84    205.09 o
  -7  10   7      187.82      130.60    193.80 o
  -6  10   7     8255.00     7645.09    238.03 o
  -5  10   7    21715.03    21885.64    322.13 o
  -4  10   7     8643.87     7940.49    313.77 o
  -3  10   7     4385.81     4737.63    161.27 o
  -2  10   7     8602.63     8847.04    296.76 o
  -1  10   7     5465.03     5329.00    189.00 o
   0  10   7      183.80      284.67    127.32 o
   1  10   7    11141.39    11070.72    227.58 o
   2  10   7     2935.30     2622.44    208.73 o
   3  10   7     3984.17     3696.23    285.33 o
   4  10   7     5839.19     5443.89    174.19 o
   5  10   7     7667.32     8022.78    197.57 o
   6  10   7     5201.34     5016.00    185.77 o
   7  10   7      193.88       92.84    198.37 o
   8  10   7      115.01      113.44    218.20 o
   9  10   7      746.06      681.67    261.12 o
  10  10   7      805.14      826.00    276.82 o
  11  10   7       54.31       67.73    307.49 o
  12  10   7      133.00      520.48    405.18 o
 -15  11   7       22.94      274.93    461.56 o
 -14  11   7        8.11       40.97    404.65 o
 -13  11   7       26.71     -107.43    371.73 o
 -12  11   7      775.86      713.64    422.79 o
 -11  11   7     8035.95     8354.96    291.23 o
 -10  11   7     2522.13     2176.49    240.69 o
  -9  11   7     2194.41     2152.05    234.45 o
  -8  11   7    12673.57    12226.84    362.05 o
  -7  11   7     2983.48     2866.59    209.45 o
  -6  11   7       42.93      139.35    201.09 o
  -5  11   7      374.49      531.74    190.86 o
  -4  11   7      624.58      744.16    187.69 o
  -3  11   7      696.13      644.72    190.37 o
  -2  11   7     2744.28     2974.28    257.91 o
  -1  11   7     9204.94     8883.95    198.48 o
   0  11   7     5106.84     4936.45    167.98 o
   1  11   7      206.09      151.85    146.61 o
   2  11   7    17761.64    18264.89    282.74 o
   3  11   7    12859.95    13797.80    479.49 o
   4  11   7      871.01      900.76    182.72 o
   5  11   7      410.93      416.80    166.15 o
   6  11   7      730.44      733.34    181.73 o
   7  11   7      307.57      211.90    213.37 o
   8  11   7      328.24      230.01    235.09 o
   9  11   7       74.10      178.80    245.03 o
  10  11   7     1449.26     1244.23    291.98 o
  11  11   7       50.52       53.14    384.25 o
  12  11   7      464.11      659.67    434.90 o
 -14  12   7     5029.76     6239.33    439.51 o
 -13  12   7        4.35      120.12    389.61 o
 -12  12   7     1602.30     1599.36    453.26 o
 -11  12   7       80.22      163.22    279.36 o
 -10  12   7     1766.07     1256.88    266.69 o
  -9  12   7     3695.14     3467.46    253.01 o
  -8  12   7     1609.32     1398.45    241.19 o
  -7  12   7    16017.53    16781.34    336.84 o
  -6  12   7       63.11       14.93    222.15 o
  -5  12   7     5218.53     4820.63    235.88 o
  -4  12   7     2475.40     2135.49    198.51 o
  -3  12   7      181.99      356.34    196.20 o
  -2  12   7    11351.62    11219.45    337.43 o
  -1  12   7    15473.68    16084.11    248.75 o
   0  12   7      490.00      442.76    140.46 o
   1  12   7     3705.78     3218.37    147.93 o
   2  12   7      342.72        4.70    170.48 o
   3  12   7     1174.38     1330.98    197.64 o
   4  12   7      901.61      903.09    196.99 o
   5  12   7     1594.24     1923.47    205.04 o
   6  12   7     4745.64     4795.36    275.51 o
   7  12   7      150.53      258.51    229.04 o
   8  12   7      662.50      659.82    240.79 o
   9  12   7     1806.89     1726.17    354.32 o
  10  12   7     2749.95     2899.34    376.86 o
  11  12   7      771.74      495.83    420.05 o
 -13  13   7     2690.30     2621.83    421.47 o
 -12  13   7     2526.84     2775.65    384.59 o
 -11  13   7      213.89      492.91    359.98 o
 -10  13   7        1.42      -45.55    284.54 o
  -9  13   7     1300.70     1001.14    300.90 o
  -8  13   7       76.05      138.51    249.66 o
  -7  13   7     3452.01     3207.22    242.66 o
  -6  13   7     4967.78     5118.94    248.73 o
  -5  13   7     2164.32     1976.90    225.38 o
  -4  13   7      265.07      259.29    217.49 o
  -3  13   7     6570.66     6486.62    248.13 o
  -2  13   7     6289.56     6013.33    240.16 o
  -1  13   7        9.37       78.24    201.07 o
   0  13   7     4880.76     4620.48    187.51 o
   1  13   7     2183.28     1854.97    204.10 o
   2  13   7        2.73       85.49    164.95 o
   3  13   7      146.04      192.57    192.61 o
   4  13   7     2114.63     2474.94    227.66 o
   5  13   7        4.96     -240.47    242.56 o
   6  13   7     2175.27     2581.51    259.77 o
   7  13   7     2703.33     3175.96    286.78 o
   8  13   7     1354.77     1405.35    298.47 o
   9  13   7        0.55     -199.02    330.14 o
  10  13   7      990.27     1579.77    388.35 o
 -13  14   7      531.32      990.93    452.68 o
 -12  14   7      198.27      573.30    413.68 o
 -11  14   7      116.96      266.96    374.73 o
 -10  14   7      252.68      286.56    303.26 o
  -9  14   7      131.73       40.93    285.60 o
  -8  14   7       23.85       54.62    273.98 o
  -7  14   7      946.69      951.08    260.21 o
  -6  14   7      305.93      333.61    253.57 o
  -5  14   7     2730.59     2728.20    289.45 o
  -4  14   7     2410.31     2100.96    239.72 o
  -3  14   7      283.56      194.89    223.97 o
  -2  14   7     1258.26     1833.98    336.53 o
  -1  14   7       59.25      -40.52    224.89 o
   0  14   7     1000.45     1061.03    224.58 o
   1  14   7     1060.70      792.80    201.14 o
   2  14   7      258.84      439.48    205.37 o
   3  14   7       87.93      140.04    184.63 o
   4  14   7        1.95      203.08    245.55 o
   5  14   7        2.71      292.23    266.80 o
   6  14   7     1427.54     1467.39    274.19 o
   7  14   7       20.93      -79.43    299.90 o
   8  14   7      282.90      225.52    324.80 o
   9  14   7        1.61       37.46    358.31 o
  10  14   7       44.51     -149.65    381.56 o
 -12  15   7      465.86      676.29    395.44 o
 -11  15   7       57.26      356.35    416.46 o
 -10  15   7        2.38      141.10    323.49 o
  -9  15   7       79.80      189.19    310.60 o
  -8  15   7        3.53      -94.48    299.27 o
  -7  15   7     2398.00     2160.10    279.86 o
  -6  15   7    12627.18    12819.57    412.43 o
  -5  15   7     4349.23     4563.48    266.03 o
  -4  15   7     4075.55     3794.38    254.25 o
  -3  15   7    22232.57    24332.09    668.91 o
  -2  15   7    10603.35    11311.59    340.05 o
  -1  15   7      223.26      -68.18    252.71 o
   0  15   7      727.18      700.84    246.85 o
   1  15   7     1811.40     1740.10    248.87 o
   2  15   7      403.48      570.82    261.31 o
   3  15   7      833.64      676.69    319.25 o
   4  15   7     1382.59     1419.79    320.74 o
   5  15   7     1505.35     1727.62    285.33 o
   6  15   7        1.51      -45.24    299.08 o
   7  15   7     6012.37     7270.06    955.05 o
   8  15   7     4913.18     5424.49    392.51 o
   9  15   7      116.50      158.11    384.84 o
 -10  16   7       69.01       45.35    362.10 o
  -9  16   7        8.07      133.72    340.37 o
  -8  16   7       63.01      422.56    314.48 o
  -7  16   7       96.91        5.75    309.77 o
  -6  16   7     1276.16     1192.46    299.09 o
  -5  16   7     1742.84     1929.87    282.02 o
  -4  16   7    10625.93    10979.17    330.61 o
  -3  16   7      233.05      271.81    265.03 o
  -2  16   7     1314.06     1409.81    264.87 o
  -1  16   7     1666.50     1711.46    259.55 o
   0  16   7      890.72      915.40    271.55 o
   1  16   7      389.10      571.23    333.90 o
   2  16   7        0.50      -50.10    422.27 o
   3  16   7      583.83      232.00    424.21 o
   4  16   7      783.10      685.97    357.88 o
   5  16   7        5.76      -89.42    377.20 o
   6  16   7     3485.62     4397.44    522.16 o
   7  16   7     4682.36     6361.58    418.14 o
  -9  17   7      593.98      750.89    372.38 o
  -8  17   7       73.61      -53.61    351.93 o
  -7  17   7     1717.98     1773.00    338.63 o
  -6  17   7      929.71     1133.82    327.67 o
  -5  17   7       85.61      204.46    320.33 o
  -4  17   7      223.70      361.55    305.55 o
  -3  17   7        4.03       97.74    303.12 o
  -2  17   7      373.10      570.24    293.90 o
  -1  17   7      747.93      619.94    447.51 o
   0  17   7        6.53      201.75    443.39 o
   1  17   7      305.97      708.31    452.37 o
   2  17   7      352.30       89.20    464.86 o
   3  17   7      953.42     1075.37    466.30 o
   4  17   7      610.64      481.52    474.96 o
   5  17   7      661.82      491.84    394.89 o
   6  17   7     1926.13     2494.37    421.23 o
  -7  18   7      130.11      229.55    429.37 o
  -6  18   7       41.12      229.95    405.70 o
  -5  18   7      862.94      911.18    394.21 o
  -4  18   7     1849.10     1272.72    387.12 o
  -3  18   7       27.03       80.81    473.53 o
  -2  18   7      433.01      382.21    578.53 o
  -1  18   7     2903.34     3374.45    484.82 o
   0  18   7     1361.02     2107.12    486.78 o
   1  18   7     1389.95     1595.32    493.02 o
   2  18   7     1007.03     1287.81    502.84 o
   3  18   7      226.12      810.36    516.64 o
   4  18   7       13.05     -148.30    534.45 o
  -4  19   7      376.11      211.65    552.40 o
  -3  19   7        0.07      123.05    535.94 o
  -2  19   7        4.20       -8.52    543.26 o
  -1  19   7     1264.72     1392.53    536.10 o
   0  19   7     3682.54     4037.53    542.91 o
   1  19   7       23.69       73.61    533.93 o
 -18   0   8      307.31      149.24    741.31 o
 -17   0   8     3824.34     4896.32    447.06 o
 -16   0   8      691.55      375.55    414.58 o
 -15   0   8    23835.09    24330.09   1015.22 o
 -14   0   8    12170.07    12766.78    428.66 o
 -13   0   8      317.28      434.89    230.05 o
 -12   0   8    11756.48    12050.11    294.26 o
 -11   0   8    22377.48    22627.14    482.72 o
 -10   0   8     1034.82      746.70    227.44 o
  -9   0   8      724.67      784.18    218.82 o
  -8   0   8      103.59       79.78    195.83 o
  -7   0   8      206.45      343.79    192.71 o
  -6   0   8      126.39      -85.83    197.54 o
  -5   0   8    68457.99    72289.63    599.62 o
  -4   0   8   137456.77   149355.28   1211.18 o
  -3   0   8    11041.67    11373.04    501.13 o
  -2   0   8    73594.99    79367.63    993.14 o
  -1   0   8    49655.25    54366.45    511.00 o
   0   0   8     5744.05     5789.46    241.20 o
   1   0   8    15533.59    16810.88    710.49 o
   2   0   8     1754.25     1698.68    187.50 o
   3   0   8    13539.49    14353.50    836.14 o
   4   0   8     2808.80     2851.28    191.37 o
   5   0   8     6672.16     6729.05    316.30 o
   6   0   8     5435.78     5431.74    209.45 o
   7   0   8     6082.52     5643.12    356.79 o
   8   0   8     7377.06     7123.82    391.57 o
   9   0   8    21051.99    22361.96   1368.37 o
  10   0   8      277.58      106.78    330.44 o
  11   0   8     2796.52     2999.40    367.08 o
  12   0   8       35.38      131.93    389.65 o
  13   0   8      456.47      337.47    429.96 o
  14   0   8       13.95      110.01    474.44 o
 -18   1   8      213.53      768.12    529.95 o
 -17   1   8      149.66      368.36    377.39 o
 -16   1   8     3079.38     3236.96    283.80 o
 -15   1   8      831.39      706.76    251.45 o
 -14   1   8     2725.42     2525.82    228.08 o
 -13   1   8     3127.32     3384.47    166.89 o
 -12   1   8      191.59      251.72    160.52 o
 -11   1   8     1009.06      892.69    173.67 o
 -10   1   8     1438.57     1249.64    162.58 o
  -9   1   8      293.73      338.51    152.88 o
  -8   1   8     1635.63     1549.72    148.06 o
  -7   1   8      358.68      354.45    138.01 o
  -6   1   8    31306.82    33170.40    311.95 o
  -5   1   8    22658.98    24024.88    326.94 o
  -4   1   8        2.96      274.30    218.16 o
  -3   1   8    30340.84    32326.91    214.23 o
  -2   1   8    16911.44    17994.01    234.46 o
  -1   1   8     3332.80     3457.75    155.37 o
   0   1   8     4142.04     4377.49    198.75 o
   1   1   8       79.66       90.66    137.03 o
   2   1   8      220.56       92.34    127.79 o
   3   1   8      497.87      529.95    130.83 o
   4   1   8        8.00      -76.51    125.75 o
   5   1   8     7679.39     7329.04    155.71 o
   6   1   8     8955.78     8507.83    235.16 o
   7   1   8     6048.93     4749.82    334.20 o
   8   1   8     5275.69     5043.71    163.89 o
   9   1   8      112.50      273.51    215.90 o
  10   1   8      648.93      712.26    227.90 o
  11   1   8      330.38      355.97    249.97 o
  12   1   8      399.00      290.01    271.02 o
  13   1   8       70.59       89.52    307.68 o
  14   1   8       74.79      436.49    333.08 o
 -18   2   8      322.48      286.34    429.85 o
 -17   2   8      447.66      458.44    385.15 o
 -16   2   8       29.66      168.28    340.03 o
 -15   2   8      570.24      440.06    300.01 o
 -14   2   8     3042.85     3096.24    227.13 o
 -13   2   8     2083.41     2230.90    161.37 o
 -12   2   8     2743.69     2422.29    161.99 o
 -11   2   8     9887.31    10621.58    206.83 o
 -10   2   8      621.22      446.68    159.04 o
  -9   2   8       91.06       42.20    154.21 o
  -8   2   8     6128.55     6088.72    183.77 o
  -7   2   8      199.90      184.49    147.06 o
  -6   2   8     1101.17      919.19    145.46 o
  -5   2   8     7966.32     7112.35    152.14 o
  -4   2   8     3179.33     2816.61    204.54 o
  -3   2   8       23.32      -17.36    107.73 o
  -2   2   8    12609.67    13353.20    181.59 o
  -1   2   8    21466.04    21269.91    271.43 o
   0   2   8     4365.85     3687.80     86.25 o
   1   2   8     7960.60     7923.54    177.76 o
   2   2   8    11520.43    11858.18    329.03 o
   3   2   8      360.97      255.94    133.16 o
   4   2   8     8773.06     7863.56    161.75 o
   5   2   8    25851.88    26150.43    250.64 o
   6   2   8      113.19      144.75    117.83 o
   7   2   8     1694.70     1413.79    119.99 o
   8   2   8     3719.34     3395.89    175.02 o
   9   2   8     2685.22     2696.13    247.22 o
  10   2   8      680.01      948.31    273.68 o
  11   2   8      248.54      223.64    289.08 o
  12   2   8      920.79      710.45    316.49 o
  13   2   8     2022.66     2724.30    357.22 o
  14   2   8      415.08      374.19    387.72 o
 -18   3   8       65.51       96.76    553.24 o
 -17   3   8      208.86      309.49    482.86 o
 -16   3   8     1586.66     1909.02    352.53 o
 -15   3   8     2198.59     2461.80    314.60 o
 -14   3   8     1169.98      932.89    238.14 o
 -13   3   8     9656.83     9232.68    220.95 o
 -12   3   8     2626.74     2502.67    161.43 o
 -11   3   8     3324.05     3295.88    151.41 o
 -10   3   8     7388.22     7350.13    230.85 o
  -9   3   8      385.13      127.76    160.18 o
  -8   3   8     8324.46     8107.52    195.89 o
  -7   3   8      293.92      176.10    138.41 o
  -6   3   8     4116.54     3800.19    133.72 o
  -5   3   8      515.11      637.47    116.51 o
  -4   3   8     2232.19     2339.58    121.41 o
  -3   3   8    26817.48    26884.03    202.74 o
  -2   3   8    36818.33    38440.38    203.42 o
  -1   3   8     7337.45     7224.80    154.08 o
   0   3   8    30106.83    30504.05    288.96 o
   1   3   8     8898.69     8325.35    149.35 o
   2   3   8     1016.02      830.86     96.75 o
   3   3   8     5185.40     5488.96    193.47 o
   4   3   8      624.23      460.33    120.27 o
   5   3   8      266.97      215.75    118.08 o
   6   3   8     1203.54     1070.29    121.79 o
   7   3   8     5447.76     5183.57    142.26 o
   8   3   8      974.15      792.60    173.28 o
   9   3   8      310.58      149.94    248.29 o
  10   3   8     3185.07     3544.70    272.21 o
  11   3   8     8793.16     9454.73    362.96 o
  12   3   8       37.16       12.10    316.55 o
  13   3   8      611.51      855.74    354.94 o
  14   3   8      124.40     -128.27    385.46 o
 -17   4   8      654.34      678.84    495.10 o
 -16   4   8     1008.86     1231.19    585.87 o
 -15   4   8      304.61      222.95    399.72 o
 -14   4   8      447.47      519.13    243.08 o
 -13   4   8      893.01      946.49    232.79 o
 -12   4   8     3318.63     3188.44    195.47 o
 -11   4   8      405.64      443.14    147.52 o
 -10   4   8    16926.54    16680.60    277.37 o
  -9   4   8    13454.86    14030.61    244.84 o
  -8   4   8      651.99      553.92    136.25 o
  -7   4   8    12735.15    13203.98    196.76 o
  -6   4   8    11063.25    11499.83    180.99 o
  -5   4   8     3475.14     3386.20    114.63 o
  -4   4   8      216.88       99.48     92.54 o
  -3   4   8       90.37       76.36     96.96 o
  -2   4   8      419.49      385.91     92.39 o
  -1   4   8     4465.80     4277.52    108.58 o
   0   4   8     9038.89     8308.79    145.26 o
   1   4   8    38413.31    39706.73    241.09 o
   2   4   8    13207.04    13651.80    165.91 o
   3   4   8     6888.46     6726.91    130.57 o
   4   4   8    16328.34    15746.70    222.60 o
   5   4   8     9239.40     9185.57    179.78 o
   6   4   8      711.34      524.26    125.80 o
   7   4   8     8574.28     8049.90    180.47 o
   8   4   8     1106.91     1031.52    185.22 o
   9   4   8       16.25      161.75    258.60 o
  10   4   8     2005.27     1846.90    279.39 o
  11   4   8      388.20      241.22    299.80 o
  12   4   8     5739.77     6205.43    374.15 o
  13   4   8       21.18       92.91    366.67 o
  14   4   8     2506.36     3229.04    416.34 o
 -17   5   8      969.24     1211.13    843.97 o
 -16   5   8      741.73      804.99    467.20 o
 -15   5   8       79.26      262.89    419.39 o
 -14   5   8     1734.66     1882.10    294.12 o
 -13   5   8     3808.63     3364.05    383.24 o
 -12   5   8     2488.27     2574.03    188.48 o
 -11   5   8     3433.22     3431.04    183.74 o
 -10   5   8      470.92      532.49    123.31 o
  -9   5   8     9289.06     9247.87    166.67 o
  -8   5   8    13442.14    13695.35    227.72 o
  -7   5   8     9307.89     9187.34    225.96 o
  -6   5   8     6887.60     6755.61    149.83 o
  -5   5   8      567.24      478.73    110.54 o
  -4   5   8    14175.57    14648.37    178.61 o
  -3   5   8    20302.87    19957.71    260.59 o
  -2   5   8     8457.58     8292.63    154.76 o
  -1   5   8      159.57      183.73    103.49 o
   0   5   8      102.54     2215.31    613.40 o
   1   5   8     2289.53     2061.38    109.53 o
   2   5   8    14819.58    14956.49    166.81 o
   3   5   8    11664.75    11952.01    234.76 o
   4   5   8     1434.27     1464.96    109.51 o
   5   5   8      620.77      563.96    121.40 o
   6   5   8     4088.31     3780.48    187.25 o
   7   5   8     5429.63     5179.76    155.79 o
   8   5   8      576.50      398.99    195.75 o
   9   5   8      578.86      487.94    202.67 o
  10   5   8       18.76      104.34    291.60 o
  11   5   8       15.54      192.88    295.84 o
  12   5   8       47.75       13.55    341.70 o
  13   5   8      782.43      954.68    375.28 o
  14   5   8       11.86      -55.82    410.84 o
 -17   6   8      248.35       16.05    518.05 o
 -16   6   8       26.91      153.41    468.18 o
 -15   6   8     1807.82     2035.82    415.46 o
 -14   6   8       10.20      145.45    270.84 o
 -13   6   8     2373.41     2900.53    415.08 o
 -12   6   8      257.97      301.25    210.23 o
 -11   6   8     1319.71     1139.16    205.95 o
 -10   6   8      267.42      298.74    159.32 o
  -9   6   8     1134.23     1034.13    151.26 o
  -8   6   8       11.71      -18.50    138.50 o
  -7   6   8     6791.86     6891.21    175.46 o
  -6   6   8     5866.18     5648.56    139.11 o
  -5   6   8       79.50       64.32    106.74 o
  -4   6   8    11561.75    12348.12    192.08 o
  -3   6   8      537.42      382.42    100.09 o
  -2   6   8      176.52       27.93    104.51 o
  -1   6   8     1271.01     1008.76    120.02 o
   0   6   8     6557.75     6403.87    144.24 o
   1   6   8      652.46      644.97    120.52 o
   2   6   8     1041.81     1070.81    112.38 o
   3   6   8     3082.24     3149.22    119.31 o
   4   6   8    14061.62    14670.77    379.81 o
   5   6   8     5132.52     4979.72    160.97 o
   6   6   8     4233.24     3828.88    259.38 o
   7   6   8    13536.00    13733.69    250.27 o
   8   6   8       57.99       62.29    187.02 o
   9   6   8       30.23      223.80    237.84 o
  10   6   8      478.74      697.45    252.01 o
  11   6   8      212.79      221.04    309.50 o
  12   6   8      301.32      465.85    349.93 o
  13   6   8      624.95      958.64    377.71 o
  14   6   8      971.80      960.03    411.80 o
 -17   7   8      119.84      222.33    450.57 o
 -16   7   8      917.86      643.45    412.25 o
 -15   7   8      285.05      574.96    362.62 o
 -14   7   8      884.54      829.17    280.15 o
 -13   7   8        8.60     -227.12    285.28 o
 -12   7   8     2790.00     2994.66    257.09 o
 -11   7   8    15775.30    15697.19    359.01 o
 -10   7   8       45.02      -59.77    236.79 o
  -9   7   8      939.95      916.70    205.67 o
  -8   7   8    17575.81    18232.07    626.55 o
  -7   7   8    15587.13    15256.41    195.77 o
  -6   7   8      258.20      370.32    108.52 o
  -5   7   8    22693.64    22604.32    210.33 o
  -4   7   8     5144.84     4882.96    123.75 o
  -3   7   8        5.36       89.57    105.94 o
  -2   7   8      328.00      332.31    116.82 o
  -1   7   8      726.62      668.30    123.59 o
   0   7   8       36.75       17.80    134.43 o
   1   7   8     4103.00     4352.64    151.00 o
   2   7   8    15808.38    15745.52    200.15 o
   3   7   8    13375.77    13323.07    244.27 o
   4   7   8      173.90      126.06    135.73 o
   5   7   8    22367.19    22928.85    273.38 o
   6   7   8    24173.46    24533.21    417.83 o
   7   7   8     1233.58     1194.25    177.64 o
   8   7   8     4113.14     3884.94    193.52 o
   9   7   8      285.81      399.49    246.43 o
  10   7   8      552.94      423.16    255.88 o
  11   7   8      512.71      663.33    296.33 o
  12   7   8     2307.94     2764.53    313.00 o
  13   7   8     2877.32     3167.25    381.31 o
 -16   8   8       74.60      159.84    437.28 o
 -15   8   8      712.67      893.71    382.91 o
 -14   8   8       73.88      257.10    292.18 o
 -13   8   8      297.11      440.79    382.83 o
 -12   8   8      112.77      135.25    270.40 o
 -11   8   8      200.23      290.07    245.80 o
 -10   8   8      914.62      563.69    230.14 o
  -9   8   8     2029.60     2157.10    192.92 o
  -8   8   8     1251.49     1260.75    185.33 o
  -7   8   8     3266.22     3768.02    286.66 o
  -6   8   8     7051.63     7690.25    216.12 o
  -5   8   8        0.06     -103.27    165.57 o
  -4   8   8    16294.82    16052.09    296.61 o
  -3   8   8       54.76      144.26    113.83 o
  -2   8   8     3834.87     3689.49    132.58 o
  -1   8   8      513.19      644.66    133.25 o
   0   8   8      481.14      632.61    142.15 o
   1   8   8     1047.66      888.40    127.36 o
   2   8   8      946.71      864.96    129.96 o
   3   8   8     1652.51     1556.07    135.84 o
   4   8   8     2569.43     2229.93    142.49 o
   5   8   8       10.95     -113.44    149.78 o
   6   8   8     2132.36     2414.58    152.87 o
   7   8   8     2712.82     2495.00    215.41 o
   8   8   8       96.87      178.92    197.00 o
   9   8   8     1467.67     1602.08    246.24 o
  10   8   8      485.05      759.00    265.41 o
  11   8   8      757.78      577.46    299.94 o
  12   8   8       18.68      275.89    321.65 o
  13   8   8       33.08       95.46    351.25 o
 -16   9   8       24.32      255.92    453.42 o
 -15   9   8      354.25      643.49    412.20 o
 -14   9   8      602.59      375.85    366.01 o
 -13   9   8     3463.15     3409.82    414.16 o
 -12   9   8     3311.17     3333.60    605.87 o
 -11   9   8    10003.31     9737.16    329.14 o
 -10   9   8        3.87      -46.41    242.85 o
  -9   9   8     9132.80     8693.17    287.69 o
  -8   9   8     8446.80     8190.54    250.53 o
  -7   9   8     5033.12     5316.11    216.44 o
  -6   9   8     6579.36     6267.66    240.70 o
  -5   9   8      609.54      781.44    180.57 o
  -4   9   8     8246.34     8006.41    219.52 o
  -3   9   8     5204.90     4982.31    141.82 o
  -2   9   8     9094.45     8911.03    173.91 o
  -1   9   8       56.51      170.19    143.27 o
   0   9   8       64.37       19.94    150.40 o
   1   9   8      526.11      389.52    138.03 o
   2   9   8    19243.97    19259.30    269.72 o
   3   9   8    10642.65    10574.70    202.09 o
   4   9   8       15.79       72.05    148.55 o
   5   9   8      200.26      220.53    158.39 o
   6   9   8     4550.08     4159.80    184.45 o
   7   9   8     3234.69     3169.81    181.27 o
   8   9   8      351.15      626.92    242.13 o
   9   9   8      826.10      804.66    258.14 o
  10   9   8       12.01       96.51    284.49 o
  11   9   8       40.21      -14.60    313.87 o
  12   9   8      111.92      -67.66    343.22 o
 -15  10   8       65.77      329.25    411.68 o
 -14  10   8       47.37      456.93    372.94 o
 -13  10   8      225.41      441.47    407.82 o
 -12  10   8     3136.39     3297.18    385.20 o
 -11  10   8       30.85       62.98    283.07 o
 -10  10   8    10999.08    11398.00    472.11 o
  -9  10   8    15852.25    15530.96    320.42 o
  -8  10   8       33.51      113.73    203.03 o
  -7  10   8     2771.35     2846.05    202.47 o
  -6  10   8     4500.09     4372.20    231.62 o
  -5  10   8     1216.44     1124.08    181.51 o
  -4  10   8     1319.66     1209.91    173.92 o
  -3  10   8      262.46      204.51    178.35 o
  -2  10   8      297.61      368.46    135.59 o
  -1  10   8     1149.62      874.47    142.21 o
   0  10   8     1999.95     1923.73    165.53 o
   1  10   8    12961.95    12956.92    237.49 o
   2  10   8     1242.41     1172.14    159.53 o
   3  10   8    11208.15    11088.46    351.75 o
   4  10   8    11213.27    11283.94    332.07 o
   5  10   8     1248.56     1334.17    167.15 o
   6  10   8       70.93       88.41    174.55 o
   7  10   8     1131.17     1183.20    192.69 o
   8  10   8       57.94      -53.78    228.40 o
   9  10   8      803.22      826.84    272.50 o
  10  10   8       48.90       62.99    291.51 o
  11  10   8     1025.81      962.08    325.92 o
  12  10   8     1284.31     1634.02    430.42 o
 -15  11   8     2903.81     3447.26    451.01 o
 -14  11   8      257.43      216.92    406.91 o
 -13  11   8     6778.71     7332.94    474.95 o
 -12  11   8     1309.54     1331.73    418.52 o
 -11  11   8      740.60      576.96    266.18 o
 -10  11   8     3584.59     3691.11    250.97 o
  -9  11   8      626.86      596.24    241.45 o
  -8  11   8     2129.96     2215.25    219.94 o
  -7  11   8      889.60      812.20    218.02 o
  -6  11   8    12481.29    12313.56    450.62 o
  -5  11   8     1042.79     1223.77    199.59 o
  -4  11   8     2831.47     2804.65    194.99 o
  -3  11   8    14537.69    14359.50    339.41 o
  -2  11   8    20743.84    20481.55    322.43 o
  -1  11   8     4093.80     3688.41    187.13 o
   0  11   8    16778.04    17019.54    254.91 o
   1  11   8     2664.05     2449.32    154.52 o
   2  11   8       35.48      -36.44    165.91 o
   3  11   8     2039.25     1742.58    181.74 o
   4  11   8        2.09       48.23    188.37 o
   5  11   8     1149.26     1374.06    180.62 o
   6  11   8     1868.75     1779.40    188.25 o
   7  11   8     2564.87     2702.80    219.44 o
   8  11   8      357.68      488.16    237.81 o
   9  11   8       16.12      171.23    292.51 o
  10  11   8     2135.23     2183.66    314.14 o
  11  11   8     3103.48     3853.62    624.18 o
 -14  12   8     1526.68     1948.81    437.53 o
 -13  12   8      495.45      338.03    506.74 o
 -12  12   8      243.18      464.92    452.59 o
 -11  12   8     2770.06     2900.11    287.73 o
 -10  12   8     1333.34     1405.64    304.46 o
  -9  12   8        8.62      167.23    256.85 o
  -8  12   8       88.64      -33.68    244.68 o
  -7  12   8      933.79      914.40    225.77 o
  -6  12   8     3977.31     3809.01    226.89 o
  -5  12   8     4253.57     4099.87    226.70 o
  -4  12   8     1952.76     1754.03    208.52 o
  -3  12   8       12.81       18.54    199.11 o
  -2  12   8     2247.78     1836.95    268.06 o
  -1  12   8     7421.03     7485.61    273.11 o
   0  12   8     7391.30     7290.11    206.60 o
   1  12   8       39.90        9.43    170.71 o
   2  12   8       17.37       96.58    180.97 o
   3  12   8     1292.06     1270.80    195.52 o
   4  12   8     1709.01     1604.01    198.49 o
   5  12   8      236.13      371.19    210.65 o
   6  12   8        6.77      -14.62    204.55 o
   7  12   8      703.81      710.96    240.67 o
   8  12   8      872.74     1052.72    253.20 o
   9  12   8      692.32      564.94    275.06 o
  10  12   8     1123.66     1224.09    404.82 o
  11  12   8      320.82       22.99    430.77 o
 -13  13   8     1883.06     2717.40    519.93 o
 -12  13   8      113.73      112.64    473.53 o
 -11  13   8        3.48      267.45    299.72 o
 -10  13   8      150.00      -39.46    285.93 o
  -9  13   8       30.34       45.11    272.17 o
  -8  13   8     1720.73     1594.38    259.00 o
  -7  13   8      180.54      299.20    249.07 o
  -6  13   8     7285.19     7297.65    267.91 o
  -5  13   8     1424.87     1335.69    241.15 o
  -4  13   8      564.36      521.26    217.17 o
  -3  13   8     7349.66     7064.71    253.24 o
  -2  13   8     4932.53     4875.01    259.55 o
  -1  13   8     1528.85     1220.76    223.74 o
   0  13   8     1060.57     1295.72    223.80 o
   1  13   8      272.34      573.48    192.86 o
   2  13   8      248.87      257.12    191.28 o
   3  13   8       17.00      175.72    202.05 o
   4  13   8      358.30      406.67    212.52 o
   5  13   8     1417.37     1580.12    229.85 o
   6  13   8       68.43       24.97    267.89 o
   7  13   8     3411.06     3378.60    289.16 o
   8  13   8       42.21       39.53    273.50 o
   9  13   8      175.19      120.01    342.13 o
  10  13   8      472.87      570.96    431.67 o
 -12  14   8     1953.54     2055.95    402.59 o
 -11  14   8     3646.95     3410.59    381.96 o
 -10  14   8     1357.33     1568.04    316.68 o
  -9  14   8        1.20       49.42    293.23 o
  -8  14   8       56.64       39.30    286.96 o
  -7  14   8     1179.96     1465.47    268.87 o
  -6  14   8      638.30      708.94    259.08 o
  -5  14   8    12460.95    13106.05    325.22 o
  -4  14   8    13861.45    15323.58    335.73 o
  -3  14   8       85.60      184.24    240.07 o
  -2  14   8    12767.87    13012.13    475.78 o
  -1  14   8    11340.29    11504.34    392.88 o
   0  14   8      836.36      763.23    238.00 o
   1  14   8      349.13       72.21    235.70 o
   2  14   8     1555.62     1482.04    213.46 o
   3  14   8      141.92      328.84    260.36 o
   4  14   8      211.11      382.26    236.59 o
   5  14   8     1515.58     1430.06    276.06 o
   6  14   8     4245.43     4541.98    431.25 o
   7  14   8      669.76      323.74    315.38 o
   8  14   8     2108.99     2263.35    340.64 o
   9  14   8     3436.02     3927.71    368.88 o
 -11  15   8        8.93      154.41    418.84 o
 -10  15   8        1.01       17.76    342.42 o
  -9  15   8       67.14      202.19    325.43 o
  -8  15   8       23.12       94.68    298.66 o
  -7  15   8      190.74      407.27    292.24 o
  -6  15   8       18.49      -86.17    281.71 o
  -5  15   8      852.59      921.39    276.39 o
  -4  15   8      188.77      243.90    260.31 o
  -3  15   8      988.37      807.27    265.77 o
  -2  15   8        8.65      156.15    261.06 o
  -1  15   8     2006.69     2193.73    251.47 o
   0  15   8       48.25       53.81    254.73 o
   1  15   8      238.39      184.31    249.67 o
   2  15   8        5.47      293.53    250.90 o
   3  15   8       68.34      186.81    238.12 o
   4  15   8       24.31       -5.41    322.50 o
   5  15   8      250.31      412.69    355.75 o
   6  15   8      175.74      257.45    305.97 o
   7  15   8       65.27      109.70    341.91 o
   8  15   8     1287.87     1519.16    364.45 o
 -10  16   8      292.76      470.87    367.34 o
  -9  16   8      176.36      396.84    352.91 o
  -8  16   8      117.43      358.52    333.80 o
  -7  16   8       62.18       76.19    314.28 o
  -6  16   8      549.32      639.47    300.85 o
  -5  16   8     4841.94     4468.86    292.72 o
  -4  16   8     3198.19     3139.51    292.32 o
  -3  16   8        0.53      286.60    283.22 o
  -2  16   8     4415.98     4144.69    274.55 o
  -1  16   8     7689.50     7747.22    292.45 o
   0  16   8      800.31      604.61    288.53 o
   1  16   8      150.46      273.33    352.30 o
   2  16   8      498.54      489.36    348.86 o
   3  16   8        4.38      -38.91    439.57 o
   4  16   8      501.31      774.89    453.36 o
   5  16   8      988.74      956.44    382.37 o
   6  16   8      193.13      274.26    406.27 o
   7  16   8       87.53       -1.32    434.04 o
  -9  17   8       19.06      -22.55    376.72 o
  -8  17   8        2.57     -163.38    359.33 o
  -7  17   8      331.15      285.28    338.83 o
  -6  17   8     1154.32     1285.65    330.86 o
  -5  17   8     1432.71     1276.48    324.51 o
  -4  17   8      130.97      156.21    307.40 o
  -3  17   8     4164.64     4481.62    308.89 o
  -2  17   8     1396.20     1843.08    308.99 o
  -1  17   8        1.03      210.65    383.24 o
   0  17   8     2451.23     3033.46    379.84 o
   1  17   8     2400.58     3018.86    457.32 o
   2  17   8      227.77      375.08    468.38 o
   3  17   8      274.18      341.89    495.33 o
   4  17   8      740.85      603.43    499.98 o
   5  17   8     1083.13     1044.21    516.03 o
  -6  18   8      911.31      893.06    361.67 o
  -5  18   8      292.59      571.18    349.05 o
  -4  18   8       44.74       61.49    352.09 o
  -3  18   8       82.78      397.54    409.11 o
  -2  18   8       19.62      237.79    423.02 o
  -1  18   8       19.35      -90.65    494.32 o
   0  18   8       26.28       91.65    501.92 o
   1  18   8     1245.07     1384.34    514.03 o
   2  18   8      285.91       42.37    509.56 o
   3  18   8      844.68      932.60    528.46 o
 -18   1   9       43.02       48.14    529.89 o
 -17   1   9      989.62     1460.62    376.63 o
 -16   1   9     2700.03     2967.50    335.20 o
 -15   1   9      288.19      345.94    255.31 o
 -14   1   9     3935.58     3668.06    217.66 o
 -13   1   9     7304.18     7568.93    191.13 o
 -12   1   9    18148.40    19060.91    272.93 o
 -11   1   9        4.58       43.80    179.76 o
 -10   1   9    17893.29    17489.50    278.98 o
  -9   1   9     6174.87     6043.70    198.88 o
  -8   1   9     1732.68     1669.93    156.11 o
  -7   1   9     2648.73     2196.42    163.29 o
  -6   1   9     1102.86     1258.91    150.08 o
  -5   1   9     2785.07     2645.32    197.20 o
  -4   1   9    13725.71    14273.41    207.86 o
  -3   1   9    69091.16    74512.67    437.43 o
  -2   1   9    16378.69    16263.92    238.01 o
  -1   1   9    16464.63    17571.23    241.08 o
   0   1   9    32288.08    32953.97    309.79 o
   1   1   9    25267.70    24298.55    274.99 o
   2   1   9     2162.80     2570.55    164.02 o
   3   1   9    22293.86    23103.31    271.50 o
   4   1   9     1729.88     1524.42    139.45 o
   5   1   9      272.69      225.83    135.04 o
   6   1   9     5450.26     5267.58    159.54 o
   7   1   9     5691.28     5641.15    166.73 o
   8   1   9     5594.56     5137.91    335.97 o
   9   1   9     1266.87     1119.91    257.40 o
  10   1   9    10372.55    10752.39    406.63 o
  11   1   9     1615.39     1520.70    301.11 o
  12   1   9        8.11      167.81    331.51 o
  13   1   9      185.18      295.69    359.94 o
  14   1   9     1026.81      869.79    424.13 o
 -18   2   9      630.93      202.48    564.85 o
 -17   2   9       61.19      368.75    378.79 o
 -16   2   9       78.98       12.11    335.55 o
 -15   2   9     2682.37     2808.09    301.51 o
 -14   2   9     5542.70     5561.60    207.30 o
 -13   2   9      448.04      432.03    175.02 o
 -12   2   9     7885.72     7416.81    199.47 o
 -11   2   9     8382.12     8462.89    230.30 o
 -10   2   9     1265.94     1225.99    167.57 o
  -9   2   9     1389.49     1158.16    160.36 o
  -8   2   9       87.11      215.21    152.19 o
  -7   2   9     5014.88     5003.88    179.42 o
  -6   2   9     1327.34     1247.75    146.46 o
  -5   2   9    21351.16    22773.84    226.07 o
  -4   2   9    15492.28    15972.49    425.63 o
  -3   2   9     2080.68     1896.95    149.37 o
  -2   2   9    12291.79    12135.33    149.80 o
  -1   2   9    33170.05    34702.75    317.70 o
   0   2   9        3.52       17.32     95.36 o
   1   2   9    10666.38    10700.35    151.65 o
   2   2   9    16880.83    16765.58    241.35 o
   3   2   9       83.07      164.98    128.20 o
   4   2   9     3802.26     3599.86    152.45 o
   5   2   9      270.82      170.33    136.63 o
   6   2   9     3985.32     3634.72    175.86 o
   7   2   9     3096.53     3003.44    136.69 o
   8   2   9     5190.86     4532.15    218.26 o
   9   2   9     1597.27     1673.88    253.95 o
  10   2   9      978.76      864.87    286.47 o
  11   2   9     1602.02     1777.41    306.70 o
  12   2   9     2427.89     2211.26    356.92 o
  13   2   9      104.78       32.65    362.10 o
  14   2   9      113.38      -28.00    426.10 o
 -17   3   9      264.82      683.72    485.08 o
 -16   3   9       73.76      224.86    336.28 o
 -15   3   9      248.34      155.30    318.49 o
 -14   3   9       22.12      180.72    236.69 o
 -13   3   9      812.35      642.64    180.14 o
 -12   3   9     2584.62     2550.64    169.78 o
 -11   3   9     4381.03     4477.66    164.69 o
 -10   3   9     1939.03     1881.40    175.75 o
  -9   3   9     6642.57     6496.59    252.93 o
  -8   3   9     8428.87     7919.21    205.16 o
  -7   3   9     5267.63     5005.99    155.76 o
  -6   3   9     2182.95     1994.62    164.72 o
  -5   3   9     6306.47     6096.28    149.19 o
  -4   3   9     9997.25     9957.41    177.08 o
  -3   3   9    16580.85    17763.10    344.83 o
  -2   3   9      816.76      733.77     78.86 o
  -1   3   9     2129.42     2097.57     81.69 o
   0   3   9     9343.48     9149.85    131.32 o
   1   3   9     8178.69     8041.07    128.27 o
   2   3   9     3201.61     3073.40    109.84 o
   3   3   9        7.12      -33.23    120.07 o
   4   3   9       44.18       83.31    140.76 o
   5   3   9     7542.06     7497.31    185.62 o
   6   3   9     5456.86     5287.22    157.27 o
   7   3   9      213.93      134.47    134.86 o
   8   3   9      747.70      640.98    189.87 o
   9   3   9      676.91      616.36    251.56 o
  10   3   9     1348.95     1558.33    299.81 o
  11   3   9       67.76      334.99    322.67 o
  12   3   9      233.11      219.29    346.81 o
  13   3   9      585.52      470.95    374.06 o
  14   3   9       10.94      207.26    427.49 o
 -17   4   9       76.00     -196.67    487.83 o
 -16   4   9      892.82      937.84    438.09 o
 -15   4   9     2841.72     2573.41    406.27 o
 -14   4   9     5133.91     5049.76    245.56 o
 -13   4   9       57.19      179.10    208.76 o
 -12   4   9     4867.97     4763.08    249.78 o
 -11   4   9     8702.81     8145.33    207.90 o
 -10   4   9      615.58      398.67    165.12 o
  -9   4   9     2073.07     1931.46    158.83 o
  -8   4   9     3873.30     3906.95    155.47 o
  -7   4   9      192.71      203.06    131.72 o
  -6   4   9     2986.78     2739.68    131.99 o
  -5   4   9    11459.94    11835.21    182.58 o
  -4   4   9     6544.08     6109.41    121.94 o
  -3   4   9       39.70       99.30     96.75 o
  -2   4   9    15146.25    14644.26    196.90 o
  -1   4   9    55441.25    57771.10    327.49 o
   0   4   9     3057.48     3539.80    193.06 o
   1   4   9     1368.55     1268.02     97.23 o
   2   4   9     9513.60     9329.57    150.49 o
   3   4   9     1727.31     1553.15    111.08 o
   4   4   9      381.07      316.90    120.79 o
   5   4   9     1399.56     1311.13    119.98 o
   6   4   9     1339.68     1231.58    163.42 o
   7   4   9      524.75      609.47    176.16 o
   8   4   9     5811.23     5686.75    302.74 o
   9   4   9     4472.02     4653.52    289.94 o
  10   4   9     2287.89     2141.97    286.48 o
  11   4   9      490.85      592.25    315.48 o
  12   4   9     1855.91     2136.10    339.79 o
  13   4   9      246.06      234.22    386.51 o
 -17   5   9      232.08      856.39    527.95 o
 -16   5   9      763.59     1281.80    463.87 o
 -15   5   9     1080.06     1521.82    403.34 o
 -14   5   9      326.00      557.42    292.35 o
 -13   5   9     1028.05      971.17    343.30 o
 -12   5   9      131.44      161.58    195.30 o
 -11   5   9     9065.19     9001.35    236.40 o
 -10   5   9      883.52     1064.82    160.30 o
  -9   5   9     4858.96     5230.71    230.27 o
  -8   5   9    18995.79    19125.52    242.38 o
  -7   5   9     5553.03     5489.12    161.72 o
  -6   5   9     5860.05     6001.77    140.72 o
  -5   5   9     4779.77     4554.95    125.26 o
  -4   5   9     4279.88     3960.69    114.90 o
  -3   5   9        1.89       54.77    100.05 o
  -2   5   9     1249.88     1257.88    102.17 o
  -1   5   9      164.42      114.77     94.89 o
   0   5   9     6879.07     6978.19    135.62 o
   1   5   9      677.50      669.45    104.75 o
   2   5   9     8064.29     8607.60    152.11 o
   3   5   9     4726.69     4834.35    130.57 o
   4   5   9      353.71      373.99    114.74 o
   5   5   9     5458.29     5404.24    192.52 o
   6   5   9     6200.81     6085.25    195.55 o
   7   5   9        0.57       46.28    169.50 o
   8   5   9     1768.47     1806.80    241.57 o
   9   5   9       20.62      107.85    279.24 o
  10   5   9      210.03       27.85    297.09 o
  11   5   9     3826.05     3783.02    310.68 o
  12   5   9      142.01      315.10    365.64 o
  13   5   9     1554.36     1539.00    385.00 o
 -17   6   9     2095.60     2012.86    424.63 o
 -16   6   9     1244.37     1368.60    384.42 o
 -15   6   9      160.35      356.49    355.54 o
 -14   6   9       49.17      286.36    301.03 o
 -13   6   9       25.33      151.45    289.87 o
 -12   6   9      223.97      300.03    231.10 o
 -11   6   9     4874.11     4897.69    226.98 o
 -10   6   9    28047.28    28442.04    408.17 o
  -9   6   9    12685.03    12930.89    270.83 o
  -8   6   9      236.17      237.92    147.79 o
  -7   6   9    14604.42    14860.13    215.16 o
  -6   6   9    17734.76    17518.96    210.61 o
  -5   6   9     4048.53     4265.16    135.31 o
  -4   6   9        1.84      101.42    105.07 o
  -3   6   9     2067.14     2108.44    133.63 o
  -2   6   9     4587.77     4369.80    139.74 o
  -1   6   9     1891.94     1548.65    119.00 o
   0   6   9     2474.38     2409.07    226.77 o
   1   6   9     6326.39     6530.78    181.73 o
   2   6   9       23.86       69.41    119.10 o
   3   6   9    10434.52    10709.05    165.89 o
   4   6   9    15200.72    15897.54    195.52 o
   5   6   9     2130.62     2020.93    125.06 o
   6   6   9      408.75      336.24    144.04 o
   7   6   9     4921.98     5381.49    213.30 o
   8   6   9     2455.09     2693.84    190.04 o
   9   6   9      726.27      854.38    239.87 o
  10   6   9     1829.23     2005.15    341.03 o
  11   6   9      120.31      445.31    284.10 o
  12   6   9      174.30      305.17    310.32 o
  13   6   9       57.38      297.19    345.37 o
 -17   7   9       97.68       63.71    455.47 o
 -16   7   9      248.31      288.60    412.24 o
 -15   7   9       17.34      181.12    371.45 o
 -14   7   9      478.30      573.23    310.85 o
 -13   7   9      246.83       30.31    303.12 o
 -12   7   9      112.21      149.84    233.04 o
 -11   7   9      497.60      441.75    222.74 o
 -10   7   9      757.13      804.43    244.83 o
  -9   7   9      813.19      763.83    227.17 o
  -8   7   9      127.73      282.63    180.97 o
  -7   7   9     1417.02     1292.99    126.78 o
  -6   7   9     3287.47     3201.90    130.84 o
  -5   7   9       10.24      208.01    115.81 o
  -4   7   9        0.29      -19.61    112.91 o
  -3   7   9      536.34      553.46    110.62 o
  -2   7   9      155.47      162.64    122.54 o
  -1   7   9     1411.61     1167.16    138.04 o
   0   7   9      463.88      441.68    134.92 o
   1   7   9      392.65      524.24    130.42 o
   2   7   9      107.75      140.63    132.76 o
   3   7   9      237.17      267.12    123.12 o
   4   7   9     1491.41     1430.41    125.52 o
   5   7   9       91.49      122.22    135.19 o
   6   7   9      421.53      401.14    140.58 o
   7   7   9     1434.69     1271.34    192.97 o
   8   7   9      410.24      549.86    198.70 o
   9   7   9      172.94      217.47    214.92 o
  10   7   9      217.73      307.11    279.24 o
  11   7   9       12.00       58.87    295.40 o
  12   7   9       64.64       84.91    324.75 o
  13   7   9      297.11      231.65    368.78 o
 -16   8   9      762.65     1085.71    430.48 o
 -15   8   9      295.32      159.30    322.84 o
 -14   8   9      225.33      404.61    332.94 o
 -13   8   9       37.26      109.94    320.52 o
 -12   8   9      182.55      113.44    270.05 o
 -11   8   9      215.18      301.58    253.70 o
 -10   8   9     6253.04     6323.49    316.76 o
  -9   8   9     1201.24     1112.29    237.18 o
  -8   8   9     2659.12     2576.74    193.57 o
  -7   8   9    17700.51    17989.36    332.50 o
  -6   8   9    21064.68    20770.12    303.99 o
  -5   8   9     1416.21     1351.10    172.55 o
  -4   8   9     8983.84     9107.23    162.33 o
  -3   8   9     2349.86     2209.21    123.62 o
  -2   8   9     3064.11     3020.02    142.26 o
  -1   8   9     4432.31     4385.69    223.42 o
   0   8   9     1936.11     1841.05    144.66 o
   1   8   9      349.25      373.29    138.05 o
   2   8   9      175.15       -0.99    128.24 o
   3   8   9     4873.31     4765.75    157.32 o
   4   8   9    19796.54    20140.67    255.37 o
   5   8   9     4997.08     4981.50    156.39 o
   6   8   9     1570.98     1631.91    148.11 o
   7   8   9    12142.14    12092.60    464.63 o
   8   8   9     4558.73     4779.58    470.17 o
   9   8   9       13.66       89.21    259.25 o
  10   8   9       51.55      137.72    291.70 o
  11   8   9      101.07     -113.47    317.22 o
  12   8   9       68.52       82.63    346.62 o
 -16   9   9     1670.96     1133.34    460.57 o
 -15   9   9      744.39     1281.12    338.28 o
 -14   9   9      178.53      109.76    358.06 o
 -13   9   9      551.36      726.74    395.59 o
 -12   9   9       85.48      173.32    295.59 o
 -11   9   9       23.35      347.58    270.05 o
 -10   9   9     1953.21     1547.17    255.79 o
  -9   9   9      709.18      707.66    207.99 o
  -8   9   9     7106.26     7258.67    279.63 o
  -7   9   9      897.83      803.87    187.53 o
  -6   9   9     1912.57     2024.38    182.03 o
  -5   9   9    19195.68    18757.24    354.69 o
  -4   9   9     1637.36     1783.41    176.91 o
  -3   9   9     8350.44     8281.05    169.26 o
  -2   9   9       11.26      -15.11    129.37 o
  -1   9   9      173.13      236.49    144.68 o
   0   9   9      236.87      268.05    175.71 o
   1   9   9     1086.99     1159.32    162.73 o
   2   9   9    10259.80    10475.08    192.96 o
   3   9   9    11509.05    11355.92    472.45 o
   4   9   9      362.59      426.13    160.94 o
   5   9   9     6348.42     7021.15    226.09 o
   6   9   9     5131.17     5072.57    165.90 o
   7   9   9        5.75       59.85    192.72 o
   8   9   9     4200.83     3770.92    218.93 o
   9   9   9       56.51      162.81    277.79 o
  10   9   9      397.61      456.81    294.91 o
  11   9   9      163.98      151.45    332.66 o
  12   9   9      530.92      508.13    371.98 o
 -15  10   9      953.71      954.11    357.03 o
 -14  10   9     2578.18     2909.01    470.54 o
 -13  10   9        0.51       88.27    433.97 o
 -12  10   9     1401.96     1700.83    444.25 o
 -11  10   9     2625.87     2538.85    285.84 o
 -10  10   9     8293.65     7719.30    273.20 o
  -9  10   9      785.57      767.07    228.33 o
  -8  10   9     2795.55     2658.80    218.15 o
  -7  10   9       66.32      179.81    211.88 o
  -6  10   9       43.85      108.93    192.30 o
  -5  10   9     3930.48     3817.39    219.29 o
  -4  10   9     2338.28     1994.11    180.28 o
  -3  10   9      150.38      122.35    179.82 o
  -2  10   9     3808.87     3672.83    189.45 o
  -1  10   9    13316.39    13429.72    334.04 o
   0  10   9        6.78     -167.51    167.51 o
   1  10   9        6.92      -71.04    182.17 o
   2  10   9      153.40      130.77    162.58 o
   3  10   9     2344.67     2619.55    233.42 o
   4  10   9        4.25      164.01    167.03 o
   5  10   9       31.33      120.25    174.57 o
   6  10   9     1872.19     1941.11    185.21 o
   7  10   9      450.17      436.31    202.15 o
   8  10   9     1849.55     2090.24    218.77 o
   9  10   9      657.28      995.20    289.96 o
  10  10   9      247.96      512.22    313.60 o
  11  10   9      772.58      836.52    349.31 o
 -15  11   9      836.43      927.22    462.74 o
 -14  11   9      274.77      410.09    524.78 o
 -13  11   9      244.32      235.28    473.78 o
 -12  11   9        6.21       17.44    435.36 o
 -11  11   9     2986.41     2622.10    307.59 o
 -10  11   9      567.09      669.17    258.13 o
  -9  11   9     3507.83     3396.44    237.51 o
  -8  11   9     9646.75     9744.83    282.24 o
  -7  11   9     2398.22     2291.92    216.65 o
  -6  11   9       71.76      106.40    206.83 o
  -5  11   9     3033.51     2995.08    232.47 o
  -4  11   9     3228.92     3107.60    200.05 o
  -3  11   9      948.64      822.87    197.35 o
  -2  11   9        0.66       36.22    188.89 o
  -1  11   9      907.37      738.02    160.38 o
   0  11   9     2527.36     2266.36    185.49 o
   1  11   9       45.46      103.03    191.82 o
   2  11   9     2215.41     2401.42    170.91 o
   3  11   9     4114.92     4086.23    272.60 o
   4  11   9      828.05      737.43    191.88 o
   5  11   9     1887.37     1902.64    187.78 o
   6  11   9      811.05      765.26    196.79 o
   7  11   9      394.19      382.57    211.45 o
   8  11   9      940.38      988.26    250.79 o
   9  11   9      914.40      817.94    307.38 o
  10  11   9       17.93       92.74    327.08 o
  11  11   9      430.90      390.73    425.83 o
 -14  12   9     3530.92     3074.33    523.98 o
 -13  12   9       18.77      -18.74    505.35 o
 -12  12   9     4894.12     4593.83    458.91 o
 -11  12   9     3233.30     3296.71    285.75 o
 -10  12   9       63.07       11.89    269.17 o
  -9  12   9     5016.51     5074.45    295.93 o
  -8  12   9     1124.47     1264.08    242.95 o
  -7  12   9     2077.10     2117.84    236.49 o
  -6  12   9      586.17      540.95    227.65 o
  -5  12   9     2437.57     1993.35    212.38 o
  -4  12   9     3348.31     3427.67    221.06 o
  -3  12   9     1681.37     1452.38    204.30 o
  -2  12   9     6673.48     6765.20    243.61 o
  -1  12   9    24680.38    25157.55    366.41 o
   0  12   9      180.32      118.02    175.11 o
   1  12   9    12862.77    13417.45    284.50 o
   2  12   9     9604.56     9611.05    226.86 o
   3  12   9      222.87      268.98    200.68 o
   4  12   9     1597.85     1499.42    212.10 o
   5  12   9       42.41       43.25    226.17 o
   6  12   9     1005.01     1158.65    213.67 o
   7  12   9        1.59      125.94    254.41 o
   8  12   9     2688.64     2667.85    267.35 o
   9  12   9     2255.29     2735.75    335.71 o
  10  12   9     1768.62     1900.76    420.43 o
 -13  13   9     3945.23     4746.34    621.24 o
 -12  13   9      911.21      896.14    504.61 o
 -11  13   9     1169.21      717.15    315.74 o
 -10  13   9     4075.45     3871.60    298.51 o
  -9  13   9     1469.54     1429.04    281.47 o
  -8  13   9       31.62       34.37    263.99 o
  -7  13   9       59.70      193.05    251.67 o
  -6  13   9       23.85        6.48    237.05 o
  -5  13   9      217.26       76.46    240.95 o
  -4  13   9      569.90      452.34    228.93 o
  -3  13   9     3393.77     3338.25    225.19 o
  -2  13   9     2971.30     2992.48    250.56 o
  -1  13   9      357.44      314.21    223.39 o
   0  13   9    12277.36    12418.35    452.95 o
   1  13   9     9143.25     9744.22    239.06 o
   2  13   9       27.09      207.15    194.98 o
   3  13   9       12.02       -3.22    217.71 o
   4  13   9       13.68       49.45    228.26 o
   5  13   9      428.25      467.84    243.10 o
   6  13   9     1922.99     2208.39    258.27 o
   7  13   9     2777.99     2753.70    305.68 o
   8  13   9      790.08      656.41    292.50 o
   9  13   9        0.91      -34.63    356.86 o
 -12  14   9        1.39      185.43    420.09 o
 -11  14   9      183.07      165.63    339.21 o
 -10  14   9      867.31      710.86    323.14 o
  -9  14   9      357.78      316.95    297.26 o
  -8  14   9      666.65      817.34    285.16 o
  -7  14   9      706.88      831.33    272.75 o
  -6  14   9     1444.92     1208.68    266.13 o
  -5  14   9      813.43      665.63    252.55 o
  -4  14   9     1108.89     1140.88    293.82 o
  -3  14   9      519.84      611.88    250.39 o
  -2  14   9      647.94      620.11    244.99 o
  -1  14   9     1962.08     1799.33    243.22 o
   0  14   9      131.66      300.22    249.19 o
   1  14   9      108.95      213.76    246.99 o
   2  14   9       12.17      131.36    224.38 o
   3  14   9       90.25      -38.98    264.74 o
   4  14   9      899.74      903.64    242.82 o
   5  14   9      343.42      507.86    257.72 o
   6  14   9      326.93      654.91    311.48 o
   7  14   9      522.29      669.56    330.26 o
   8  14   9      847.91      843.79    350.95 o
 -11  15   9       87.79       79.15    368.08 o
 -10  15   9     1924.29     1520.89    345.67 o
  -9  15   9     2557.55     2753.90    325.67 o
  -8  15   9      316.80      427.38    334.09 o
  -7  15   9       34.83      246.46    294.37 o
  -6  15   9     2500.32     2116.86    290.36 o
  -5  15   9     2990.44     2581.78    368.01 o
  -4  15   9     1835.31     1834.34    270.48 o
  -3  15   9    12914.59    12619.33    348.00 o
  -2  15   9     8316.99     8274.51    288.98 o
  -1  15   9      108.71      215.53    263.30 o
   0  15   9     4441.91     4310.50    259.09 o
   1  15   9     3183.91     3469.30    264.24 o
   2  15   9       27.53      262.57    275.96 o
   3  15   9     1487.86     1879.21    277.97 o
   4  15   9      206.13      381.55    310.37 o
   5  15   9      610.67      549.86    371.83 o
   6  15   9      161.29     -129.25    396.95 o
   7  15   9     1537.41     1514.57    353.25 o
 -10  16   9      118.60     -147.00    372.77 o
  -9  16   9      606.11      166.31    357.77 o
  -8  16   9       20.76     -166.70    335.04 o
  -7  16   9      345.08      121.71    323.86 o
  -6  16   9     1251.29     1128.61    315.76 o
  -5  16   9      128.77      155.80    303.85 o
  -4  16   9     4582.67     4820.19    291.46 o
  -3  16   9      370.60      529.59    297.73 o
  -2  16   9     2033.11     2128.67    293.03 o
  -1  16   9      469.44      461.33    284.27 o
   0  16   9      461.18      636.90    297.00 o
   1  16   9      254.88      200.04    290.01 o
   2  16   9      660.92     1063.49    364.80 o
   3  16   9       46.90       79.38    374.21 o
   4  16   9     2401.63     3027.73    473.09 o
   5  16   9      874.78     1016.18    400.08 o
   6  16   9      341.45       85.54    423.18 o
  -8  17   9      900.99      653.08    372.59 o
  -7  17   9      428.44      535.39    352.15 o
  -6  17   9      319.92      455.24    342.08 o
  -5  17   9     2862.15     2804.99    329.96 o
  -4  17   9     1254.35     1223.81    324.67 o
  -3  17   9      737.61      788.09    324.72 o
  -2  17   9      197.62      313.43    315.17 o
  -1  17   9      238.93      768.08    310.57 o
   0  17   9     2562.72     2717.62    396.36 o
   1  17   9     2008.79     1850.81    398.04 o
   2  17   9      617.92     1053.60    402.91 o
   3  17   9       93.62      197.27    503.84 o
   4  17   9        1.95       -5.27    511.32 o
  -6  18   9      293.25      604.35    377.77 o
  -5  18   9      198.58       96.82    369.16 o
  -4  18   9      225.94      459.71    353.04 o
  -3  18   9      279.56      365.04    429.93 o
  -2  18   9     1474.87     1959.67    423.01 o
  -1  18   9     2640.03     2436.99    426.91 o
   0  18   9      411.33      568.14    430.00 o
   1  18   9     1370.09     2535.76    521.72 o
   2  18   9     2285.75     2797.35    529.85 o
 -18   0  10      127.13     -241.47    752.15 o
 -17   0  10      490.99      368.65    666.64 o
 -16   0  10      667.21      770.81    410.33 o
 -15   0  10    12841.33    13618.39   1417.41 o
 -14   0  10     7738.33     7537.09    323.90 o
 -13   0  10     1082.77      545.00    293.38 o
 -12   0  10     3669.70     3969.56    292.39 o
 -11   0  10    27270.87    28601.46    511.13 o
 -10   0  10     5264.71     5144.48    285.61 o
  -9   0  10    15946.55    16722.45    389.84 o
  -8   0  10     8231.48     7835.09    468.43 o
  -7   0  10     1261.68     1064.13    239.16 o
  -6   0  10     6692.76     7002.68    281.36 o
  -5   0  10     1743.29     1813.36    215.05 o
  -4   0  10    24288.08    24407.67    255.30 o
  -3   0  10    11083.06    11055.62    309.27 o
  -2   0  10    21768.37    22367.53    387.86 o
  -1   0  10    52276.24    57002.14   1531.88 o
   0   0  10     5341.86     5224.27    249.15 o
   1   0  10      606.42      595.56    205.84 o
   2   0  10    60831.10    62616.59   2157.10 o
   3   0  10    12533.09    13248.83    461.39 o
   4   0  10    10949.85    11197.50    606.75 o
   5   0  10      543.38      424.56    208.69 o
   6   0  10        2.91       56.57    216.42 o
   7   0  10      742.49      804.17    214.19 o
   8   0  10      641.70      208.20    433.23 o
   9   0  10     7749.05     7983.97    556.83 o
  10   0  10       43.05       41.40    500.72 o
  11   0  10     4200.53     4003.09    524.04 o
  12   0  10     3039.54     3334.63    618.02 o
  13   0  10      662.26     1222.61    670.97 o
 -18   1  10      581.88      296.05    541.68 o
 -17   1  10      360.59      312.42    378.62 o
 -16   1  10     1626.18     2107.86    334.11 o
 -15   1  10      347.01      434.35    256.68 o
 -14   1  10     1064.86     1002.59    183.05 o
 -13   1  10     3888.26     3640.05    203.92 o
 -12   1  10      642.31      519.77    198.55 o
 -11   1  10        1.14      -11.70    183.29 o
 -10   1  10      744.74      792.87    176.49 o
  -9   1  10      809.51      651.48    168.55 o
  -8   1  10     2115.63     2050.69    171.38 o
  -7   1  10     8548.13     8727.08    215.69 o
  -6   1  10      437.21      289.91    160.04 o
  -5   1  10     8916.56     8806.02    177.14 o
  -4   1  10      453.76      590.07    101.83 o
  -3   1  10     6461.55     6346.05    183.89 o
  -2   1  10     1198.81     1026.90    146.43 o
  -1   1  10      643.49      665.18    138.29 o
   0   1  10     8044.23     8190.47    199.00 o
   1   1  10     3185.48     3591.28    164.02 o
   2   1  10     1489.85     1349.03    145.21 o
   3   1  10     8718.39     8819.98    206.11 o
   4   1  10      945.89      786.45    140.98 o
   5   1  10     7260.50     7142.22    189.14 o
   6   1  10    10708.66    10331.57    369.83 o
   7   1  10      556.48      459.34    155.83 o
   8   1  10      657.25      818.74    327.69 o
   9   1  10      405.19      887.35    332.23 o
  10   1  10      245.64      481.80    293.88 o
  11   1  10      207.16      154.99    329.47 o
  12   1  10       84.82       -9.84    357.63 o
  13   1  10      655.83      994.93    391.20 o
 -17   2  10     1426.29     1400.31    382.93 o
 -16   2  10      811.77      737.22    347.38 o
 -15   2  10      110.05      311.83    301.11 o
 -14   2  10      202.49      347.31    235.93 o
 -13   2  10     2287.04     1849.40    187.89 o
 -12   2  10     8353.20     7835.92    241.43 o
 -11   2  10     9173.46     8973.21    243.68 o
 -10   2  10      349.49      285.33    173.87 o
  -9   2  10     8398.62     7859.39    221.30 o
  -8   2  10     1094.99      993.15    165.75 o
  -7   2  10    19562.99    19947.10    283.38 o
  -6   2  10    11421.81    11558.90    295.99 o
  -5   2  10      368.76      390.08    130.34 o
  -4   2  10      160.65      132.77    108.53 o
  -3   2  10     1254.61     1275.39     96.46 o
  -2   2  10    28523.78    29509.67    308.95 o
  -1   2  10    24358.89    24347.54    286.85 o
   0   2  10     2564.70     2294.76    171.00 o
   1   2  10     5419.67     5353.96    180.29 o
   2   2  10    23578.75    23253.89    225.56 o
   3   2  10     1117.71      926.77    147.00 o
   4   2  10        4.38      -81.39    147.14 o
   5   2  10     6185.42     5938.54    183.52 o
   6   2  10      665.31      616.12    155.10 o
   7   2  10      955.07      647.35    206.52 o
   8   2  10      907.29     1019.09    248.25 o
   9   2  10     5821.32     6657.35    700.87 o
  10   2  10      400.86      282.39    302.86 o
  11   2  10     1158.73     1552.55    340.58 o
  12   2  10      700.32     1052.08    369.69 o
  13   2  10       61.50      -57.60    402.27 o
 -17   3  10        4.12       35.44    470.92 o
 -16   3  10       14.57      323.72    438.04 o
 -15   3  10      889.54     1128.64    310.24 o
 -14   3  10      545.44      468.46    270.37 o
 -13   3  10     6815.77     7079.88    245.28 o
 -12   3  10      319.34      291.59    174.77 o
 -11   3  10     9015.46     9341.16    372.12 o
 -10   3  10    12110.07    11782.03    287.09 o
  -9   3  10     2756.99     2729.21    177.54 o
  -8   3  10     1832.81     1683.29    161.18 o
  -7   3  10     3883.84     3758.20    153.54 o
  -6   3  10      770.88      716.76    130.30 o
  -5   3  10        8.53      -60.46    135.37 o
  -4   3  10        5.70      -18.77    112.76 o
  -3   3  10     4419.44     4218.56    132.86 o
  -2   3  10    14032.28    13286.99    318.53 o
  -1   3  10      850.77      670.92     98.76 o
   0   3  10    56649.62    59074.03    331.92 o
   1   3  10     6836.64     6401.67    120.68 o
   2   3  10     2084.33     1963.60    121.97 o
   3   3  10     4707.31     4747.55    148.49 o
   4   3  10     1706.73     1334.41    195.18 o
   5   3  10      154.26      119.35    151.16 o
   6   3  10      705.89      439.82    156.68 o
   7   3  10     2965.78     2889.73    197.39 o
   8   3  10     4369.80     4264.98    276.46 o
   9   3  10      994.27      793.60    276.56 o
  10   3  10     1980.50     2155.06    310.70 o
  11   3  10     6474.70     6839.89    350.42 o
  12   3  10        0.29      134.58    378.20 o
  13   3  10     1345.87     1291.08    417.94 o
 -17   4  10     2413.23     2720.18    507.42 o
 -16   4  10     4777.08     4516.25    465.75 o
 -15   4  10      418.59      713.41    393.80 o
 -14   4  10     1799.32     2089.74    359.05 o
 -13   4  10      102.47      337.29    220.31 o
 -12   4  10     1106.83     1292.97    199.47 o
 -11   4  10       10.54       13.61    154.58 o
 -10   4  10    17264.32    16889.70    419.36 o
  -9   4  10     3612.69     3429.64    162.01 o
  -8   4  10        1.20       11.23    148.40 o
  -7   4  10    16507.97    16897.18    516.67 o
  -6   4  10    12135.56    11971.84    201.28 o
  -5   4  10      164.96      215.84    148.46 o
  -4   4  10     2692.38     2568.12    107.63 o
  -3   4  10     6790.27     6584.85    126.50 o
  -2   4  10      251.57      217.59     87.77 o
  -1   4  10     6308.24     9742.51    896.55 o
   0   4  10      338.94      354.27     95.38 o
   1   4  10     7373.52     7051.19    197.95 o
   2   4  10      569.12      623.86    107.82 o
   3   4  10     8348.74     8426.67    177.39 o
   4   4  10      603.45      666.96    135.88 o
   5   4  10      244.36      244.04    143.50 o
   6   4  10     3218.28     3144.41    152.93 o
   7   4  10     7827.42     7409.19    293.25 o
   8   4  10     1764.46     1877.35    214.23 o
   9   4  10      257.18      257.28    280.69 o
  10   4  10     6267.08     6196.46    330.20 o
  11   4  10     1878.32     2148.33    330.93 o
  12   4  10      561.06      672.38    383.34 o
  13   4  10      233.82       86.71    412.96 o
 -17   5  10      800.01      653.39    520.97 o
 -16   5  10       48.31      115.64    461.16 o
 -15   5  10      923.15     1216.59    340.47 o
 -14   5  10     2754.38     2427.51    364.40 o
 -13   5  10      682.40      685.09    261.59 o
 -12   5  10      854.68      772.99    224.54 o
 -11   5  10     1991.73     1883.85    177.71 o
 -10   5  10      177.95      195.20    166.99 o
  -9   5  10    10335.71    10514.69    209.04 o
  -8   5  10     6453.80     5983.34    176.48 o
  -7   5  10      270.95      159.67    138.65 o
  -6   5  10      444.31      342.55    132.17 o
  -5   5  10     1602.04     1363.06    132.45 o
  -4   5  10     6300.25     6347.27    131.52 o
  -3   5  10     3010.07     3192.26    116.41 o
  -2   5  10      211.40      233.58    101.77 o
  -1   5  10     1532.35     1443.49     99.10 o
   0   5  10     3157.01     3260.51    115.01 o
   1   5  10     1416.48     1423.67    107.91 o
   2   5  10     1936.00     2093.70    115.53 o
   3   5  10      302.43      236.36    119.49 o
   4   5  10     5377.38     5123.56    166.73 o
   5   5  10      495.67      526.66    136.55 o
   6   5  10      126.94      217.91    141.59 o
   7   5  10      679.36      696.72    179.15 o
   8   5  10      502.10      581.63    193.88 o
   9   5  10     4775.19     4478.75    367.20 o
  10   5  10     1970.41     1658.62    302.39 o
  11   5  10        5.81       32.50    338.52 o
  12   5  10      148.15       40.53    380.52 o
  13   5  10       69.29      340.49    417.45 o
 -17   6  10     1467.94     1987.51    435.92 o
 -16   6  10     1014.45     1251.67    396.83 o
 -15   6  10      504.06      619.87    301.63 o
 -14   6  10     1525.36     1324.68    313.62 o
 -13   6  10       19.02      180.08    243.56 o
 -12   6  10      596.16      710.83    236.57 o
 -11   6  10      195.25      321.98    217.74 o
 -10   6  10      891.69     1016.27    200.99 o
  -9   6  10      321.71      267.48    153.73 o
  -8   6  10     2317.31     2338.06    151.26 o
  -7   6  10    11301.70    11429.35    247.32 o
  -6   6  10     9443.11     9317.79    166.04 o
  -5   6  10      888.24      830.97    108.94 o
  -4   6  10     4585.55     4395.16    127.46 o
  -3   6  10     3556.16     3479.26    125.29 o
  -2   6  10      340.07      223.40    111.76 o
  -1   6  10      480.31      379.37    114.07 o
   0   6  10      145.67      172.08    113.87 o
   1   6  10     2850.68     2888.26    123.54 o
   2   6  10      186.80      217.91    122.52 o
   3   6  10     1273.53     1137.36    126.21 o
   4   6  10     3552.48     3507.71    132.51 o
   5   6  10     7328.47     7765.89    225.02 o
   6   6  10     1170.68     1120.70    147.84 o
   7   6  10     7675.06     8096.14    227.27 o
   8   6  10      539.90      393.14    203.55 o
   9   6  10       78.59      318.86    255.55 o
  10   6  10       81.94      115.77    283.09 o
  11   6  10       95.64      193.24    302.99 o
  12   6  10       39.72      -17.51    335.43 o
 -16   7  10     5777.91     6884.37    719.82 o
 -15   7  10     5184.91     5554.11    461.49 o
 -14   7  10      325.87      516.62    337.80 o
 -13   7  10       92.70      373.12    253.52 o
 -12   7  10      330.39      321.33    231.42 o
 -11   7  10      969.06      774.70    217.13 o
 -10   7  10      764.26      879.36    219.34 o
  -9   7  10    11621.26    11542.46    316.95 o
  -8   7  10    19720.26    19298.70    499.70 o
  -7   7  10     5073.92     4982.21    286.61 o
  -6   7  10    12123.15    12215.04    191.70 o
  -5   7  10    49649.55    51939.61    491.29 o
  -4   7  10    16623.77    17069.92    208.43 o
  -3   7  10      516.47      460.62    118.97 o
  -2   7  10      443.61      394.18    124.43 o
  -1   7  10     4713.12     4524.60    185.68 o
   0   7  10     1485.47     1274.24    125.28 o
   1   7  10     4705.77     4457.76    224.23 o
   2   7  10     3485.06     3487.43    139.29 o
   3   7  10     1947.04     2186.38    196.01 o
   4   7  10       82.32       70.97    134.78 o
   5   7  10    12818.26    13419.77    298.83 o
   6   7  10     9336.04     9823.29    396.15 o
   7   7  10       86.72       55.19    200.54 o
   8   7  10     3448.03     3729.86    215.14 o
   9   7  10     2811.52     2968.62    310.92 o
  10   7  10        9.57     -137.66    298.28 o
  11   7  10        0.99      199.76    316.89 o
  12   7  10       16.89      107.24    340.70 o
 -16   8  10      509.48      685.30    423.55 o
 -15   8  10     1017.56     1102.71    372.93 o
 -14   8  10     1025.61     1369.04    348.31 o
 -13   8  10       27.04      243.69    321.80 o
 -12   8  10       17.24       29.84    254.39 o
 -11   8  10      463.54      559.99    236.53 o
 -10   8  10      938.53      991.61    253.10 o
  -9   8  10     5273.04     5035.86    268.26 o
  -8   8  10       84.47      302.82    198.47 o
  -7   8  10      849.89      780.91    187.65 o
  -6   8  10     3753.33     3759.07    195.87 o
  -5   8  10     1283.20     1121.90    182.78 o
  -4   8  10     7398.81     7459.73    199.84 o
  -3   8  10     3641.98     3628.88    192.41 o
  -2   8  10      209.12      143.42    137.86 o
  -1   8  10       52.22       52.28    147.49 o
   0   8  10       22.78     -101.48    148.47 o
   1   8  10       54.67      114.56    147.27 o
   2   8  10     4957.19     4816.28    204.86 o
   3   8  10       74.73      159.02    135.46 o
   4   8  10    10573.93    10597.66    310.80 o
   5   8  10     1751.11     1768.24    147.33 o
   6   8  10       28.88      342.73    201.74 o
   7   8  10     2214.80     2166.79    208.84 o
   8   8  10      605.30      599.18    225.87 o
   9   8  10      304.54      378.32    272.01 o
  10   8  10      315.47      356.06    301.75 o
  11   8  10      361.62      533.58    329.07 o
  12   8  10        1.03       61.18    357.84 o
 -15   9  10      779.45      910.31    401.22 o
 -14   9  10      368.63      549.06    359.64 o
 -13   9  10     1589.92     1558.44    341.88 o
 -12   9  10      914.47      842.26    306.28 o
 -11   9  10     2162.45     1994.91    286.12 o
 -10   9  10      249.01       71.46    284.00 o
  -9   9  10    16361.68    15686.42    374.25 o
  -8   9  10    11981.06    12308.50    281.51 o
  -7   9  10       30.59      -18.96    196.07 o
  -6   9  10      914.20      934.04    188.94 o
  -5   9  10     3038.40     2889.17    184.62 o
  -4   9  10     7987.74     7776.23    282.25 o
  -3   9  10       37.17       33.26    136.86 o
  -2   9  10      211.42      271.89    139.35 o
  -1   9  10      636.46      563.78    150.94 o
   0   9  10     1355.87     1375.64    155.65 o
   1   9  10     3859.00     3921.39    179.56 o
   2   9  10     2926.40     2937.63    167.75 o
   3   9  10      341.33      357.29    150.35 o
   4   9  10     6099.30     6374.92    192.84 o
   5   9  10     5292.96     5826.33    280.96 o
   6   9  10     1041.55      919.99    190.48 o
   7   9  10     1359.59     1249.80    219.29 o
   8   9  10      441.06      491.65    237.32 o
   9   9  10     4232.92     4210.20    280.89 o
  10   9  10      696.32      675.97    313.74 o
  11   9  10       58.75     -215.22    343.65 o
 -15  10  10       86.89      224.32    406.37 o
 -14  10  10     1739.13     1841.90    376.41 o
 -13  10  10      212.55      142.18    464.23 o
 -12  10  10      502.95      666.86    312.38 o
 -11  10  10      197.52      257.74    308.47 o
 -10  10  10     5898.21     5891.79    282.47 o
  -9  10  10    10027.39    10573.78    289.85 o
  -8  10  10      778.18      950.35    220.43 o
  -7  10  10     7477.41     7289.50    250.04 o
  -6  10  10    13348.29    13709.22    316.97 o
  -5  10  10     3400.93     3407.39    200.15 o
  -4  10  10     5008.87     4837.21    204.37 o
  -3  10  10     6694.51     6556.49    316.09 o
  -2  10  10      389.24      457.81    149.38 o
  -1  10  10     2623.07     2337.20    171.39 o
   0  10  10      813.65      683.68    178.86 o
   1  10  10     1598.58     1663.78    204.46 o
   2  10  10     1441.19     1159.04    202.13 o
   3  10  10     3311.82     2949.80    164.27 o
   4  10  10     5929.63     5605.05    185.82 o
   5  10  10      248.29      265.77    171.59 o
   6  10  10      656.93      680.74    202.65 o
   7  10  10     3725.40     3846.59    270.15 o
   8  10  10     1180.56     1132.19    249.86 o
   9  10  10     1556.11     1639.59    304.66 o
  10  10  10     1098.16     1124.23    326.45 o
  11  10  10        0.05       39.83    360.30 o
 -14  11  10      362.01       37.38    532.07 o
 -13  11  10     6250.86     5962.61    476.96 o
 -12  11  10     1354.75     1287.07    342.59 o
 -11  11  10      911.22      797.58    319.96 o
 -10  11  10     5033.85     5686.45    269.45 o
  -9  11  10     4932.15     5140.17    254.89 o
  -8  11  10      252.75      263.16    231.04 o
  -7  11  10     1109.85      997.37    225.69 o
  -6  11  10       21.51      107.12    209.08 o
  -5  11  10      676.48      565.79    207.28 o
  -4  11  10     2432.74     2140.99    205.58 o
  -3  11  10     4225.99     4145.47    284.84 o
  -2  11  10    11918.29    12028.16    275.24 o
  -1  11  10     1583.18     1344.43    161.71 o
   0  11  10    32923.24    34217.48    397.64 o
   1  11  10     8460.34     8465.26    242.09 o
   2  11  10        2.31      243.31    209.71 o
   3  11  10     3138.03     3470.84    187.04 o
   4  11  10      703.27      681.25    185.23 o
   5  11  10     1680.64     1455.20    193.76 o
   6  11  10      140.94      173.47    212.27 o
   7  11  10     1319.78     1564.98    232.28 o
   8  11  10      944.21      981.54    266.34 o
   9  11  10        0.35     -109.36    326.74 o
  10  11  10     1219.91      969.30    353.26 o
 -14  12  10       39.06       11.58    566.17 o
 -13  12  10       70.19      195.13    502.23 o
 -12  12  10     2377.23     2704.45    369.32 o
 -11  12  10     2414.58     2199.43    297.18 o
 -10  12  10     1129.86     1178.68    279.16 o
  -9  12  10      182.04       83.30    263.90 o
  -8  12  10     2511.24     2629.31    253.90 o
  -7  12  10     3753.99     4135.94    237.54 o
  -6  12  10     3459.56     3618.28    235.17 o
  -5  12  10       48.87      -51.45    230.49 o
  -4  12  10      889.79      741.54    220.91 o
  -3  12  10     1745.92     1776.77    216.34 o
  -2  12  10     4012.68     3683.68    217.71 o
  -1  12  10     3088.19     3073.90    244.86 o
   0  12  10     2507.47     2517.32    187.27 o
   1  12  10     2746.02     2699.30    217.24 o
   2  12  10     3775.17     3859.84    264.60 o
   3  12  10     1715.40     1618.27    201.99 o
   4  12  10     2029.23     2178.37    214.10 o
   5  12  10        6.57       -1.42    238.29 o
   6  12  10      413.20      484.32    225.82 o
   7  12  10      898.99     1100.85    240.96 o
   8  12  10      523.24      646.14    283.10 o
   9  12  10      149.82      214.14    341.22 o
 -13  13  10     1643.40     1506.93    547.79 o
 -12  13  10       41.92     -104.94    499.65 o
 -11  13  10        2.54      -63.37    328.35 o
 -10  13  10     1042.68     1064.76    302.21 o
  -9  13  10     2613.98     2481.40    284.86 o
  -8  13  10      109.41      284.37    276.58 o
  -7  13  10     1648.05     1454.09    256.74 o
  -6  13  10       12.19     -108.78    252.25 o
  -5  13  10     1009.71      999.90    241.63 o
  -4  13  10      127.61      -12.06    231.79 o
  -3  13  10     1385.24     1280.85    237.90 o
  -2  13  10     1342.13     1485.99    232.71 o
  -1  13  10      904.80      845.29    238.44 o
   0  13  10     5888.87     5822.93    248.80 o
   1  13  10      292.61      454.65    235.03 o
   2  13  10      985.04      829.30    254.83 o
   3  13  10     4687.66     4714.28    220.31 o
   4  13  10     1223.38     1243.64    235.63 o
   5  13  10      772.30      721.96    254.22 o
   6  13  10      975.52     1076.13    264.62 o
   7  13  10      489.63      724.51    317.46 o
   8  13  10     1522.80     1434.31    304.20 o
   9  13  10      479.18      710.50    429.17 o
 -12  14  10     2002.55     2014.38    525.85 o
 -11  14  10     5204.89     5795.40    344.97 o
 -10  14  10      966.29     1088.58    324.98 o
  -9  14  10      346.68      288.20    309.13 o
  -8  14  10     3057.65     3165.14    291.01 o
  -7  14  10      401.05      418.70    283.24 o
  -6  14  10        8.08      133.94    265.73 o
  -5  14  10     1151.45     1158.79    261.33 o
  -4  14  10     2493.44     2697.60    254.09 o
  -3  14  10      650.35      414.07    259.78 o
  -2  14  10     9392.17     9212.12    293.20 o
  -1  14  10    11901.25    11825.97    315.58 o
   0  14  10      699.67      501.99    252.61 o
   1  14  10     3850.16     3663.32    254.15 o
   2  14  10     8362.84     8700.40    372.49 o
   3  14  10     1935.59     1597.37    283.72 o
   4  14  10      368.42      416.45    295.13 o
   5  14  10      599.98      590.34    270.90 o
   6  14  10      140.34      160.54    299.29 o
   7  14  10        2.80      -44.53    345.73 o
   8  14  10     1239.11     1533.75    374.08 o
 -11  15  10      344.28      649.28    373.23 o
 -10  15  10      659.74      676.35    355.70 o
  -9  15  10        0.21      -96.98    334.23 o
  -8  15  10       59.35      122.64    314.70 o
  -7  15  10       91.26        4.73    301.89 o
  -6  15  10        1.66       27.76    297.09 o
  -5  15  10       15.02      -24.44    280.84 o
  -4  15  10      132.54       71.43    281.76 o
  -3  15  10     1263.44     1188.47    272.53 o
  -2  15  10        0.68      -21.68    276.86 o
  -1  15  10      226.25      115.94    275.31 o
   0  15  10        1.25      384.01    281.69 o
   1  15  10      919.53     1011.37    287.44 o
   2  15  10       70.28      183.83    284.08 o
   3  15  10      105.33       24.58    351.65 o
   4  15  10      299.08      153.65    314.62 o
   5  15  10       20.91      186.77    336.38 o
   6  15  10        1.76      -24.63    414.33 o
  -9  16  10      259.83      225.17    364.30 o
  -8  16  10     1283.07     1438.07    345.69 o
  -7  16  10     1466.19     2057.30    332.14 o
  -6  16  10      522.94      538.66    321.06 o
  -5  16  10      592.45      512.22    308.52 o
  -4  16  10      220.77      232.69    313.89 o
  -3  16  10       86.00      146.86    302.28 o
  -2  16  10     2714.69     2782.01    333.47 o
  -1  16  10     4453.97     5035.63    301.94 o
   0  16  10       45.63      -34.24    305.91 o
   1  16  10     3005.75     3222.25    305.94 o
   2  16  10     3279.86     3420.19    385.85 o
   3  16  10      504.73     1134.67    390.61 o
   4  16  10       77.28      -55.14    422.79 o
   5  16  10       86.85      177.61    523.81 o
  -7  17  10       51.75      131.89    369.49 o
  -6  17  10      223.37       57.68    361.79 o
  -5  17  10      301.29       32.95    344.96 o
  -4  17  10      106.96      152.38    326.60 o
  -3  17  10     2787.21     2887.20    327.39 o
  -2  17  10      845.44      878.68    331.56 o
  -1  17  10      420.97      370.42    326.21 o
   0  17  10     2325.52     2533.68    419.09 o
   1  17  10     1929.36     2363.48    403.78 o
   2  17  10       18.70     -131.84    422.09 o
   3  17  10      951.83     1428.81    512.43 o
  -4  18  10     1530.26     1944.33    369.62 o
  -3  18  10     1030.20     1025.16    367.62 o
  -2  18  10      825.92      591.42    438.07 o
  -1  18  10        1.61       53.33    434.99 o
   0  18  10       15.28      187.03    454.41 o
 -17   1  11       85.98      112.82    471.89 o
 -16   1  11      262.30      272.31    339.94 o
 -15   1  11      420.62      565.26    305.32 o
 -14   1  11     5698.12     5433.09    214.77 o
 -13   1  11     4262.91     4322.53    227.67 o
 -12   1  11      209.91      177.14    206.41 o
 -11   1  11       84.49      222.42    197.37 o
 -10   1  11    26968.85    27544.87    371.24 o
  -9   1  11    13282.33    13270.40    265.02 o
  -8   1  11      194.77      117.28    167.52 o
  -7   1  11      259.61      206.07    167.57 o
  -6   1  11     9988.03    10130.58    214.48 o
  -5   1  11     2478.91     2147.90    193.89 o
  -4   1  11       69.30      155.52    180.93 o
  -3   1  11    19270.87    19730.12    274.57 o
  -2   1  11     1925.07     1824.86    153.42 o
  -1   1  11     6362.80     6341.02    197.79 o
   0   1  11    24618.84    24742.92    524.63 o
   1   1  11    12592.81    12370.82    367.25 o
   2   1  11      355.30      329.93    148.27 o
   3   1  11    37309.30    39456.75    378.14 o
   4   1  11     6534.61     6280.38    196.17 o
   5   1  11      120.82       81.91    156.09 o
   6   1  11      113.23       54.06    161.56 o
   7   1  11      720.44      379.15    217.16 o
   8   1  11      844.01      685.68    326.52 o
   9   1  11      126.50      152.67    355.45 o
  10   1  11     6031.11     6159.73    512.28 o
  11   1  11     2418.25     2749.79    426.94 o
  12   1  11      632.14     1085.47    475.53 o
  13   1  11     1988.60     2776.60    519.87 o
 -17   2  11      304.67      511.85    483.75 o
 -16   2  11       53.04      116.75    356.90 o
 -15   2  11      211.77      400.44    320.61 o
 -14   2  11     1194.14     1044.59    237.84 o
 -13   2  11      142.55      197.42    190.52 o
 -12   2  11     6393.15     6612.95    238.15 o
 -11   2  11     4979.97     4871.35    268.58 o
 -10   2  11       69.34       62.49    184.44 o
  -9   2  11     7721.34     7506.52    224.05 o
  -8   2  11    11488.95    11011.13    247.09 o
  -7   2  11      157.47      195.25    139.70 o
  -6   2  11     3273.52     3354.71    142.09 o
  -5   2  11       98.98       33.65    133.21 o
  -4   2  11     1748.13     1625.83    111.08 o
  -3   2  11        7.85      -33.50    157.51 o
  -2   2  11     6276.12     6593.19    202.89 o
  -1   2  11     9295.25     9015.92    213.45 o
   0   2  11     1283.27     1258.47    151.17 o
   1   2  11    13024.01    12837.30    242.85 o
   2   2  11     9458.60     9839.24    176.03 o
   3   2  11      837.80      637.01    159.01 o
   4   2  11     5598.52     5174.23    192.42 o
   5   2  11     6287.98     5837.53    194.10 o
   6   2  11      291.28      187.19    171.09 o
   7   2  11     1167.85      930.71    220.02 o
   8   2  11        6.05       -5.23    329.79 o
   9   2  11     2204.11     2243.18    364.47 o
  10   2  11      810.39      615.63    400.00 o
  11   2  11      531.58      720.90    432.79 o
  12   2  11     1981.57     2942.54    445.45 o
  13   2  11      322.31      576.91    527.28 o
 -17   3  11       12.26      -61.36    499.50 o
 -16   3  11      945.83     1288.26    443.45 o
 -15   3  11     4516.85     5392.68    448.15 o
 -14   3  11     1708.62     1992.49    253.21 o
 -13   3  11        3.91        9.08    218.43 o
 -12   3  11      154.03      167.50    211.15 o
 -11   3  11      104.12        9.08    194.14 o
 -10   3  11     2664.35     2694.86    189.83 o
  -9   3  11     6164.73     5939.69    211.06 o
  -8   3  11     2870.07     2568.80    153.80 o
  -7   3  11      536.38      396.27    144.23 o
  -6   3  11    22413.96    22749.61    338.10 o
  -5   3  11    20366.91    20721.16    263.38 o
  -4   3  11      286.75      159.62    121.25 o
  -3   3  11      133.55      210.58    110.26 o
  -2   3  11     4054.96     3896.55    168.04 o
  -1   3  11     9882.82     9858.00    234.84 o
   0   3  11     2112.91     1853.51    115.75 o
   1   3  11     4331.16     4265.11    180.45 o
   2   3  11     4082.43     4122.91    180.39 o
   3   3  11     4565.92     4272.58    149.56 o
   4   3  11     1306.43     1285.24    141.27 o
   5   3  11     1824.22     1840.06    166.74 o
   6   3  11     2690.22     2474.17    179.07 o
   7   3  11      959.37      704.06    219.50 o
   8   3  11      586.68     1004.75    343.15 o
   9   3  11      142.39       88.77    349.93 o
  10   3  11      311.36      756.26    320.80 o
  11   3  11       12.77      203.95    347.55 o
  12   3  11      357.25      847.50    394.22 o
 -17   4  11      164.55      436.87    515.07 o
 -16   4  11      825.20      626.46    467.64 o
 -15   4  11      543.65      523.03    387.92 o
 -14   4  11      458.36      276.18    351.17 o
 -13   4  11     1883.35     1857.79    241.49 o
 -12   4  11     7438.29     7819.34    247.37 o
 -11   4  11     9809.08     9535.85    225.76 o
 -10   4  11      210.26      254.44    162.03 o
  -9   4  11     1918.43     1814.92    158.54 o
  -8   4  11    12472.68    12173.17    291.89 o
  -7   4  11     4043.92     3689.62    156.85 o
  -6   4  11      825.41      769.12    136.64 o
  -5   4  11        4.20      -35.28    125.46 o
  -4   4  11       36.41      119.73    134.20 o
  -3   4  11     1466.46     1486.48     95.45 o
  -2   4  11     7192.76     6776.47    152.04 o
  -1   4  11    17516.06    17386.40    289.17 o
   0   4  11     5488.57     5453.19    121.69 o
   1   4  11    11272.08    10804.14    195.92 o
   2   4  11    11832.41    12081.25    184.99 o
   3   4  11     7410.75     7354.00    177.10 o
   4   4  11        0.52      121.35    142.55 o
   5   4  11     2421.28     2275.13    155.43 o
   6   4  11       80.60      247.20    156.03 o
   7   4  11       90.33      155.93    237.10 o
   8   4  11      337.52      334.36    283.51 o
   9   4  11      903.97     1266.58    304.76 o
  10   4  11      102.35      -38.13    329.73 o
  11   4  11     1192.68     1349.89    382.03 o
  12   4  11     1601.76     2350.62    388.35 o
 -17   5  11      215.32      166.06    527.65 o
 -16   5  11      840.66      711.87    457.66 o
 -15   5  11     3340.00     3933.50    408.67 o
 -14   5  11      275.10      480.96    315.37 o
 -13   5  11     4201.57     4332.14    251.03 o
 -12   5  11     1374.24     1265.99    233.36 o
 -11   5  11     4817.33     4463.33    206.77 o
 -10   5  11      873.40      906.76    167.74 o
  -9   5  11      751.19      767.63    158.20 o
  -8   5  11    12900.44    12991.27    441.31 o
  -7   5  11     5859.81     5613.85    221.36 o
  -6   5  11     9895.84    10114.35    200.09 o
  -5   5  11    15676.37    15564.34    263.67 o
  -4   5  11     3619.00     3483.63    140.41 o
  -3   5  11     6446.13     5979.51    134.71 o
  -2   5  11     8838.34     8689.62    170.52 o
  -1   5  11     1344.43     1164.39     99.97 o
   0   5  11     4072.03     3927.84    198.94 o
   1   5  11     5645.86     5656.60    137.90 o
   2   5  11     4600.82     4491.15    134.96 o
   3   5  11        2.13        7.18    128.06 o
   4   5  11       25.54       65.20    150.96 o
   5   5  11     6514.96     6892.75    188.02 o
   6   5  11     6461.28     6636.98    189.05 o
   7   5  11      246.03      302.00    192.96 o
   8   5  11     5225.67     5687.92    278.61 o
   9   5  11     2641.96     3089.01    306.53 o
  10   5  11      184.94      411.28    328.24 o
  11   5  11      812.76      968.42    372.36 o
  12   5  11     1234.58     1573.84    396.86 o
 -16   6  11     3622.09     3563.54    406.73 o
 -15   6  11        3.08      185.26    342.84 o
 -14   6  11     2452.05     2289.87    332.19 o
 -13   6  11     2824.60     2638.29    255.38 o
 -12   6  11       22.54     -108.88    240.89 o
 -11   6  11      305.80      308.07    216.18 o
 -10   6  11     2440.86     2223.57    212.82 o
  -9   6  11      626.10      361.77    200.81 o
  -8   6  11     3585.65     3722.46    166.11 o
  -7   6  11    15268.49    15229.61    235.24 o
  -6   6  11    13100.42    13104.72    187.64 o
  -5   6  11      136.02      225.19    111.81 o
  -4   6  11    18002.75    18542.40    281.67 o
  -3   6  11    17640.35    17954.71    233.12 o
  -2   6  11      606.07      471.20    116.25 o
  -1   6  11      717.51      645.95    113.91 o
   0   6  11     1709.82     1475.88    118.64 o
   1   6  11      420.04      406.75    121.54 o
   2   6  11     2439.19     2634.63    132.34 o
   3   6  11     5610.93     5958.02    157.90 o
   4   6  11     1429.38     1407.11    139.61 o
   5   6  11      652.37      667.74    159.30 o
   6   6  11     5900.04     5532.92    171.82 o
   7   6  11     4771.04     4834.80    262.26 o
   8   6  11     2164.65     2322.46    210.80 o
   9   6  11       77.84       59.80    268.36 o
  10   6  11     1825.59     1982.44    292.07 o
  11   6  11      227.57      487.54    337.88 o
  12   6  11       35.81      -57.21    359.91 o
 -16   7  11      146.59      378.17    425.25 o
 -15   7  11        8.68      287.78    369.79 o
 -14   7  11       63.67      -24.48    337.64 o
 -13   7  11      286.65      -87.69    266.10 o
 -12   7  11      348.11      495.92    243.93 o
 -11   7  11      863.09      825.33    233.92 o
 -10   7  11      676.35      708.49    221.46 o
  -9   7  11       15.44      101.80    204.53 o
  -8   7  11      177.68      234.48    203.21 o
  -7   7  11      388.80      357.58    168.62 o
  -6   7  11     3685.06     3576.41    177.59 o
  -5   7  11      783.20      800.88    129.43 o
  -4   7  11      181.33      225.88    125.19 o
  -3   7  11      106.33       30.45    126.35 o
  -2   7  11      702.62      659.00    124.85 o
  -1   7  11      539.68      591.43    130.98 o
   0   7  11     1013.66      992.57    123.56 o
   1   7  11       11.32       49.78    132.11 o
   2   7  11     2423.61     2320.94    137.67 o
   3   7  11      254.45      295.26    143.26 o
   4   7  11      764.51      983.13    174.49 o
   5   7  11       39.70      304.48    149.81 o
   6   7  11      444.91      394.18    199.13 o
   7   7  11      191.59      366.26    208.74 o
   8   7  11      230.82      322.99    223.36 o
   9   7  11      782.28      720.02    283.49 o
  10   7  11        2.50       46.27    305.73 o
  11   7  11      129.87      233.75    345.87 o
 -16   8  11     4455.15     5291.11    444.33 o
 -15   8  11      201.90      351.38    379.29 o
 -14   8  11     3679.17     3844.56    524.44 o
 -13   8  11     3781.35     3943.33    300.76 o
 -12   8  11     2084.15     1715.85    261.77 o
 -11   8  11      297.22      385.17    246.90 o
 -10   8  11     1202.05     1131.54    223.98 o
  -9   8  11      756.30      816.04    218.77 o
  -8   8  11     1365.77     1351.39    196.70 o
  -7   8  11    20362.96    21256.95    323.51 o
  -6   8  11    13538.03    13068.51    267.01 o
  -5   8  11      208.45      287.79    171.33 o
  -4   8  11    18139.41    18792.72    228.61 o
  -3   8  11    15078.96    15099.33    343.79 o
  -2   8  11     1078.47     1095.66    143.00 o
  -1   8  11      460.28      332.46    153.09 o
   0   8  11     1021.10      879.97    145.01 o
   1   8  11      177.15      165.36    141.56 o
   2   8  11     2409.42     2366.26    147.94 o
   3   8  11     3479.50     3545.29    159.06 o
   4   8  11     4518.54     4780.93    194.26 o
   5   8  11     1128.76     1160.28    170.79 o
   6   8  11     5274.45     5703.35    327.05 o
   7   8  11     2214.61     2406.27    223.27 o
   8   8  11      911.18      823.28    235.16 o
   9   8  11      227.48      457.55    292.98 o
  10   8  11     1036.81     1153.26    319.58 o
  11   8  11      222.12      399.80    348.83 o
 -15   9  11     1763.84     1823.20    407.05 o
 -14   9  11       31.56       15.88    368.68 o
 -13   9  11      117.80      155.86    342.92 o
 -12   9  11      248.64      425.26    272.96 o
 -11   9  11      324.16      404.21    261.85 o
 -10   9  11      698.83      471.06    284.18 o
  -9   9  11       86.96       67.85    257.10 o
  -8   9  11     6734.70     6937.95    242.05 o
  -7   9  11      785.86      600.90    198.69 o
  -6   9  11      751.28      648.70    188.99 o
  -5   9  11    12962.00    12850.85    285.09 o
  -4   9  11     7080.63     7293.74    220.06 o
  -3   9  11     3561.76     3327.62    145.06 o
  -2   9  11     2911.30     2885.02    160.31 o
  -1   9  11        2.19      -75.75    167.14 o
   0   9  11       56.77       -1.88    169.47 o
   1   9  11        0.72      125.01    176.77 o
   2   9  11      724.99      803.27    157.03 o
   3   9  11     8759.27     8605.03    194.94 o
   4   9  11       83.24      317.06    157.32 o
   5   9  11     7025.86     6593.75    180.23 o
   6   9  11     2460.02     3038.05    196.83 o
   7   9  11      601.30      583.91    231.69 o
   8   9  11     2445.31     2182.71    248.25 o
   9   9  11      414.21      240.54    300.38 o
  10   9  11      445.67      528.85    330.62 o
  11   9  11      249.74      611.77    424.28 o
 -15  10  11      171.75      456.81    427.54 o
 -14  10  11        2.57      178.60    393.25 o
 -13  10  11      518.38     1034.42    371.98 o
 -12  10  11      819.23      944.29    327.06 o
 -11  10  11      132.80      446.72    305.56 o
 -10  10  11     1280.82     1396.59    304.17 o
  -9  10  11      118.56      185.02    238.92 o
  -8  10  11     4872.21     5318.02    240.55 o
  -7  10  11     2447.60     2458.98    222.62 o
  -6  10  11       12.32        3.67    209.29 o
  -5  10  11       69.71      181.52    196.93 o
  -4  10  11      228.81      196.74    191.79 o
  -3  10  11     1662.74     1332.31    193.92 o
  -2  10  11       51.17       18.60    161.00 o
  -1  10  11     2180.02     2124.15    214.86 o
   0  10  11       33.04      225.06    182.30 o
   1  10  11     2229.85     2297.53    263.70 o
   2  10  11     3462.54     3455.49    199.45 o
   3  10  11     1963.04     2175.44    172.30 o
   4  10  11      756.13      536.66    170.10 o
   5  10  11     5030.08     5106.54    204.80 o
   6  10  11     1021.05     1295.32    212.29 o
   7  10  11        1.38      329.60    226.94 o
   8  10  11     1111.43     1350.48    270.08 o
   9  10  11       13.18      178.49    326.71 o
  10  10  11      389.40      608.59    404.83 o
 -14  11  11      984.78      775.81    424.42 o
 -13  11  11      285.45      190.48    489.52 o
 -12  11  11      772.19      841.41    351.15 o
 -11  11  11       91.64       22.43    332.54 o
 -10  11  11      782.26      604.45    267.02 o
  -9  11  11      564.86      704.64    261.89 o
  -8  11  11     1987.44     1706.61    243.46 o
  -7  11  11       29.78      149.64    241.96 o
  -6  11  11     1257.99     1085.18    220.36 o
  -5  11  11     6103.22     5733.10    232.29 o
  -4  11  11     3050.72     3107.78    215.55 o
  -3  11  11     2401.47     2350.97    211.84 o
  -2  11  11     7833.22     7102.91    415.19 o
  -1  11  11     4185.23     3699.82    253.95 o
   0  11  11      349.58      295.07    197.50 o
   1  11  11       84.35      161.36    211.43 o
   2  11  11        6.57      147.35    217.42 o
   3  11  11      251.18      148.31    225.52 o
   4  11  11     1064.23     1029.61    196.78 o
   5  11  11     2098.23     2036.14    192.93 o
   6  11  11      250.09      438.28    226.41 o
   7  11  11       33.98      -19.55    237.86 o
   8  11  11     2105.13     2363.15    278.82 o
   9  11  11     2377.37     2692.72    348.24 o
 -13  12  11       97.74      544.51    524.37 o
 -12  12  11     5752.04     6195.02    384.17 o
 -11  12  11     2091.90     2248.77    348.00 o
 -10  12  11        3.81       51.01    287.90 o
  -9  12  11     3654.92     3789.76    265.75 o
  -8  12  11     6389.27     6925.92    278.68 o
  -7  12  11      496.48      610.00    250.61 o
  -6  12  11      494.29      500.25    236.42 o
  -5  12  11      135.59      127.99    235.44 o
  -4  12  11      157.31      111.53    232.29 o
  -3  12  11     1013.61      745.25    218.18 o
  -2  12  11      604.32      460.85    224.39 o
  -1  12  11    14649.68    15674.71    373.78 o
   0  12  11     2562.22     2337.94    264.56 o
   1  12  11     7442.25     7919.68    251.42 o
   2  12  11     6300.18     6332.68    393.13 o
   3  12  11      388.36      427.07    242.28 o
   4  12  11     1336.53     1241.52    226.53 o
   5  12  11     1912.30     2188.20    222.38 o
   6  12  11       52.14      123.61    241.23 o
   7  12  11     2604.71     2809.66    254.57 o
   8  12  11       96.03      272.71    302.79 o
   9  12  11     1153.94     1201.04    423.03 o
 -12  13  11       31.27      -66.12    408.84 o
 -11  13  11     6648.42     7012.77    338.44 o
 -10  13  11     8262.01     8973.46    622.69 o
  -9  13  11     2909.57     2994.67    293.25 o
  -8  13  11      140.68      249.00    285.13 o
  -7  13  11     1001.56     1277.04    260.08 o
  -6  13  11     3005.06     3089.26    253.91 o
  -5  13  11     2207.13     1769.21    281.59 o
  -4  13  11      648.99      802.55    254.44 o
  -3  13  11     2518.28     2489.75    246.84 o
  -2  13  11     2773.72     2614.48    232.71 o
  -1  13  11      468.90      535.01    247.21 o
   0  13  11     8493.84     9020.84    459.89 o
   1  13  11     6481.48     7138.39    475.39 o
   2  13  11      127.36      532.38    250.69 o
   3  13  11     1892.14     1955.41    272.68 o
   4  13  11     1622.05     1762.71    244.70 o
   5  13  11      526.93      326.57    269.46 o
   6  13  11        0.71       67.03    283.88 o
   7  13  11        2.12       47.80    275.64 o
   8  13  11      110.10       46.72    363.13 o
 -11  14  11        1.15      -75.52    353.47 o
 -10  14  11      875.15      601.01    330.60 o
  -9  14  11       15.43       69.94    316.63 o
  -8  14  11      374.83      330.69    301.21 o
  -7  14  11      190.29      235.66    293.02 o
  -6  14  11     1424.11     1336.99    280.36 o
  -5  14  11       28.87      148.02    268.43 o
  -4  14  11       89.03       35.91    269.35 o
  -3  14  11       51.30      -27.08    258.53 o
  -2  14  11      308.52      550.32    264.81 o
  -1  14  11       34.14       80.31    270.43 o
   0  14  11       84.23      328.30    261.42 o
   1  14  11      110.11      334.42    272.69 o
   2  14  11      712.12      870.26    338.39 o
   3  14  11      314.44      158.55    293.06 o
   4  14  11     1596.95     1614.13    311.62 o
   5  14  11     1922.27     1621.75    325.45 o
   6  14  11        6.46      210.84    302.45 o
   7  14  11      333.68      305.74    423.27 o
 -10  15  11     3687.07     3741.38    360.54 o
  -9  15  11     1449.27     1639.18    340.17 o
  -8  15  11      286.37      154.65    333.05 o
  -7  15  11     3106.28     2974.18    314.09 o
  -6  15  11      457.57      495.44    304.62 o
  -5  15  11      279.88      511.04    291.13 o
  -4  15  11       78.87      234.69    301.81 o
  -3  15  11     1074.52     1026.70    301.99 o
  -2  15  11        3.06       65.01    292.80 o
  -1  15  11      958.85      800.59    286.98 o
   0  15  11     6396.78     6721.02    291.37 o
   1  15  11     4325.03     4308.75    298.32 o
   2  15  11        0.72       81.75    309.33 o
   3  15  11     5918.22     5876.50    371.18 o
   4  15  11     4412.18     4860.97    395.78 o
   5  15  11      264.99      451.04    355.72 o
  -9  16  11     2094.32     2073.39    377.79 o
  -8  16  11     1055.91     1175.02    372.62 o
  -7  16  11      677.10      739.42    354.07 o
  -6  16  11     2787.01     3642.88    477.50 o
  -5  16  11       39.36       75.99    320.76 o
  -4  16  11     1037.04     1225.25    324.11 o
  -3  16  11      503.01      660.61    325.91 o
  -2  16  11      618.18      730.95    319.69 o
  -1  16  11      102.88      403.24    321.93 o
   0  16  11       96.07      -30.87    311.81 o
   1  16  11      190.75      384.60    318.19 o
   2  16  11     1297.52     1237.71    326.74 o
   3  16  11       21.48      304.27    403.06 o
   4  16  11     1561.32     1485.02    441.03 o
  -6  17  11     1403.54     1503.90    374.96 o
  -5  17  11     5467.84     5665.29    357.58 o
  -4  17  11      890.90     1113.49    346.90 o
  -3  17  11        3.21       80.72    348.21 o
  -2  17  11        9.51      442.97    346.57 o
  -1  17  11      310.34     -155.21    341.87 o
   0  17  11     1602.32     1451.47    433.02 o
   1  17  11      691.41     1034.42    426.39 o
   2  17  11       30.33      -98.75    437.40 o
 -17   0  12      130.46       60.41    704.58 o
 -16   0  12      277.70      414.02    607.45 o
 -15   0  12     1547.52     1562.20    367.18 o
 -14   0  12      799.18     1229.76    348.02 o
 -13   0  12     5863.52     5621.31    442.84 o
 -12   0  12     4101.59     3871.85    304.42 o
 -11   0  12     3911.29     3907.33    298.71 o
 -10   0  12      419.87      317.42    265.78 o
  -9   0  12    33712.74    35763.64   1219.70 o
  -8   0  12    21828.91    20989.22    452.50 o
  -7   0  12      223.59      105.51    240.52 o
  -6   0  12     2608.36     2997.32    351.97 o
  -5   0  12    22841.04    21855.46    262.24 o
  -4   0  12     1911.74     1779.77    235.06 o
  -3   0  12        6.86      -32.55    228.15 o
  -2   0  12     5234.79     5011.27    391.72 o
  -1   0  12      113.37      137.88    229.85 o
   0   0  12      330.18      424.46    246.35 o
   1   0  12    10785.09    11290.49    343.77 o
   2   0  12    44509.30    48125.55    897.64 o
   3   0  12    16431.09    16337.36    638.07 o
   4   0  12    15287.81    15109.71    380.27 o
   5   0  12    23584.11    24478.63    463.28 o
   6   0  12     2254.66     2190.91    250.35 o
   7   0  12      205.67      548.06    435.04 o
   8   0  12     1094.47     1023.48    479.09 o
   9   0  12     1384.12     1585.53    518.93 o
  10   0  12      249.68      591.64    585.83 o
  11   0  12     1276.45     1290.14    666.36 o
  12   0  12     2916.36     4330.50    750.03 o
 -17   1  12      214.61      -35.25    489.43 o
 -16   1  12      798.86      589.02    358.63 o
 -15   1  12       59.73      256.73    267.94 o
 -14   1  12      152.75       63.36    251.03 o
 -13   1  12      783.29      724.32    232.03 o
 -12   1  12      343.51      407.35    216.40 o
 -11   1  12      346.93      247.49    201.67 o
 -10   1  12     2080.63     1948.95    197.99 o
  -9   1  12      965.93      896.45    188.79 o
  -8   1  12     3338.89     3155.44    191.01 o
  -7   1  12     7342.40     7375.72    223.48 o
  -6   1  12       37.03      195.09    128.25 o
  -5   1  12    11071.97    10779.03    351.69 o
  -4   1  12     3614.83     3979.13    237.91 o
  -3   1  12      410.69      312.96    168.15 o
  -2   1  12      262.38       66.64    157.62 o
  -1   1  12     1882.62     1761.66    166.49 o
   0   1  12     1665.27     2063.68    165.61 o
   1   1  12     1437.75     1445.43    165.67 o
   2   1  12      332.18      328.25    168.65 o
   3   1  12    10985.29    11072.49    367.19 o
   4   1  12     9427.32     9534.09    378.61 o
   5   1  12      497.08      470.48    182.39 o
   6   1  12     2489.04     2292.69    178.77 o
   7   1  12      172.63      467.30    318.69 o
   8   1  12      392.60      265.74    366.33 o
   9   1  12      221.10      604.34    372.86 o
  10   1  12      510.92      556.18    418.63 o
  11   1  12      242.43      746.62    465.51 o
  12   1  12      117.84       91.70    508.39 o
 -17   2  12     2389.66     3421.16    499.83 o
 -16   2  12      152.71       85.32    352.71 o
 -15   2  12       72.01       27.25    325.53 o
 -14   2  12     1443.47     1519.90    253.31 o
 -13   2  12     5888.12     6367.88    301.21 o
 -12   2  12     4964.35     5420.73    234.56 o
 -11   2  12     1334.36     1563.99    200.43 o
 -10   2  12        2.91      117.25    201.08 o
  -9   2  12     6911.87     6782.36    235.77 o
  -8   2  12     1298.34     1113.03    147.67 o
  -7   2  12     8290.90     8009.57    187.75 o
  -6   2  12    15467.52    15206.81    236.01 o
  -5   2  12     6033.50     5729.20    175.84 o
  -4   2  12    10155.58    10259.12    375.79 o
  -3   2  12     1309.97     1166.84    163.31 o
  -2   2  12     8455.33     8309.76    219.30 o
  -1   2  12     2103.10     2102.92    164.84 o
   0   2  12      628.88      677.39    153.59 o
   1   2  12     2034.41     1808.27    171.33 o
   2   2  12    11184.62    11702.36    210.31 o
   3   2  12     1973.46     1956.09    220.23 o
   4   2  12     1561.53     1516.95    170.61 o
   5   2  12      490.62      464.89    180.51 o
   6   2  12     2063.52     2037.90    183.21 o
   7   2  12      881.05      741.73    239.71 o
   8   2  12     2204.88     2587.09    447.51 o
   9   2  12      494.87      266.38    371.37 o
  10   2  12      973.30      834.92    410.72 o
  11   2  12      512.46      651.65    460.70 o
  12   2  12     1520.59     1651.93    510.42 o
 -17   3  12      468.45      730.28    505.88 o
 -16   3  12       60.92      227.67    456.75 o
 -15   3  12        1.13      126.92    397.90 o
 -14   3  12      241.90      327.27    256.30 o
 -13   3  12     7646.79     8161.44    266.26 o
 -12   3  12      945.76      953.16    221.64 o
 -11   3  12     8198.70     7891.30    247.27 o
 -10   3  12    13477.74    14043.84    252.04 o
  -9   3  12     3997.43     3811.81    224.42 o
  -8   3  12      253.47      249.80    151.91 o
  -7   3  12     7581.86     6987.33    197.72 o
  -6   3  12     4775.68     4758.32    160.41 o
  -5   3  12       51.11      -14.01    122.00 o
  -4   3  12      276.22      112.25    132.44 o
  -3   3  12      910.78      768.85    111.72 o
  -2   3  12    11364.68    10821.82    237.37 o
  -1   3  12      682.50      548.78    112.56 o
   0   3  12    18962.78    18773.06    290.32 o
   1   3  12    10917.22    10978.71    243.49 o
   2   3  12      643.44      540.13    125.29 o
   3   3  12     3084.98     2842.66    143.65 o
   4   3  12     5857.99     5920.52    174.08 o
   5   3  12        5.62      -86.48    187.61 o
   6   3  12     2152.97     2167.78    190.74 o
   7   3  12     1270.40     1359.61    267.18 o
   8   3  12      711.83      946.46    353.46 o
   9   3  12     1913.93     1552.61    373.98 o
  10   3  12      145.48      196.25    406.33 o
  11   3  12     2400.75     2529.30    469.02 o
  12   3  12       42.01      332.50    511.85 o
 -17   4  12     1734.00     2858.93    504.83 o
 -16   4  12     2277.96     1990.05    468.94 o
 -15   4  12      299.94      266.13    413.16 o
 -14   4  12     6692.06     7594.28    363.25 o
 -13   4  12     5783.15     5872.11    299.65 o
 -12   4  12      843.92      867.61    221.44 o
 -11   4  12     4827.47     4723.80    194.16 o
 -10   4  12       18.45       25.15    172.61 o
  -9   4  12       84.34      114.49    168.43 o
  -8   4  12        5.61      -79.06    156.68 o
  -7   4  12     5105.65     4614.03    169.83 o
  -6   4  12     8717.29     7823.21    181.04 o
  -5   4  12     1168.35      986.13    131.37 o
  -4   4  12    19320.78    19493.02    247.83 o
  -3   4  12    24068.24    23532.18    357.47 o
  -2   4  12       18.39       31.92    119.75 o
  -1   4  12    10538.46    10406.92    303.12 o
   0   4  12    16731.33    16027.62    214.42 o
   1   4  12     1606.45     1392.05    134.83 o
   2   4  12       26.23       68.73    135.34 o
   3   4  12     3702.88     3739.78    154.28 o
   4   4  12      362.06      309.58    158.43 o
   5   4  12      221.90      251.42    160.27 o
   6   4  12     2167.17     2390.25    173.72 o
   7   4  12     4347.61     4695.36    219.37 o
   8   4  12      378.14      671.89    371.15 o
   9   4  12     1163.07      997.25    379.95 o
  10   4  12     2758.59     3278.83    428.10 o
  11   4  12      652.58      946.13    470.02 o
  12   4  12       25.67       37.91    522.50 o
 -17   5  12       73.37     -240.79    444.32 o
 -16   5  12      151.13      438.79    393.54 o
 -15   5  12     3039.72     2908.44    348.94 o
 -14   5  12     2321.28     2030.21    274.36 o
 -13   5  12       98.34      180.09    253.42 o
 -12   5  12     3974.16     3915.12    277.97 o
 -11   5  12     1875.21     1881.93    227.40 o
 -10   5  12      508.05      356.03    173.53 o
  -9   5  12      979.39      905.95    162.88 o
  -8   5  12       26.82      176.53    158.75 o
  -7   5  12     2888.24     2685.65    153.26 o
  -6   5  12     5064.31     5336.96    172.27 o
  -5   5  12     4692.05     4620.65    155.00 o
  -4   5  12     2227.80     1882.78    134.51 o
  -3   5  12     1049.88      896.93    110.94 o
  -2   5  12    18017.52    18002.26    189.21 o
  -1   5  12     6076.24     6034.24    162.52 o
   0   5  12      605.95      584.86    134.12 o
   1   5  12       50.86       -9.58    116.65 o
   2   5  12      683.89      545.24    124.58 o
   3   5  12     3442.81     3261.80    159.42 o
   4   5  12     5323.64     4881.54    173.64 o
   5   5  12      997.17     1194.75    205.76 o
   6   5  12       51.66       18.05    209.11 o
   7   5  12      555.21      789.29    267.77 o
   8   5  12     1057.97     1485.96    365.80 o
   9   5  12     2424.42     2225.86    405.39 o
  10   5  12      801.85      919.46    453.94 o
  11   5  12      270.01      349.99    398.16 o
 -16   6  12      607.11      856.80    517.33 o
 -15   6  12       34.88      -25.79    355.26 o
 -14   6  12     1376.61     1545.69    334.76 o
 -13   6  12     2122.03     2377.45    270.81 o
 -12   6  12       60.96      372.82    239.80 o
 -11   6  12       62.04       14.19    228.07 o
 -10   6  12      542.02      345.87    217.32 o
  -9   6  12      141.71      130.04    212.28 o
  -8   6  12     3612.45     3499.98    170.56 o
  -7   6  12     7537.50     7072.24    191.34 o
  -6   6  12    16513.81    16981.02    429.09 o
  -5   6  12      114.56      118.90    123.66 o
  -4   6  12     5479.01     5700.09    147.39 o
  -3   6  12     5548.63     5138.05    218.25 o
  -2   6  12     1022.59      805.39    118.92 o
  -1   6  12        8.69       24.35    115.31 o
   0   6  12      862.81      848.16    120.15 o
   1   6  12     4503.60     4210.12    137.40 o
   2   6  12     1043.27     1034.19    135.37 o
   3   6  12      511.63      492.05    143.20 o
   4   6  12      509.09      428.26    167.04 o
   5   6  12     3620.21     3632.55    179.43 o
   6   6  12      946.07     1340.56    264.29 o
   7   6  12      366.40      401.22    283.47 o
   8   6  12      605.57      636.81    367.90 o
   9   6  12      664.82      604.97    342.82 o
  10   6  12       17.25      118.59    386.29 o
  11   6  12        0.81       -4.62    402.85 o
 -16   7  12     5820.34     5687.90    631.95 o
 -15   7  12     8632.39     8663.02    379.91 o
 -14   7  12     1600.41     1841.47    356.66 o
 -13   7  12      464.67      654.70    281.58 o
 -12   7  12     5611.88     6069.77    380.39 o
 -11   7  12     3092.86     2639.64    245.30 o
 -10   7  12      442.39      420.91    216.32 o
  -9   7  12      878.54      687.68    222.18 o
  -8   7  12     5767.23     5900.48    243.16 o
  -7   7  12     5034.10     4920.34    336.31 o
  -6   7  12    11218.46    11116.89    190.78 o
  -5   7  12    37033.18    37992.57    476.51 o
  -4   7  12    10871.51    11032.76    274.81 o
  -3   7  12     7021.25     6646.60    281.58 o
  -2   7  12    12342.80    12047.91    203.01 o
  -1   7  12     6078.32     5473.94    154.15 o
   0   7  12      227.03      173.41    132.08 o
   1   7  12      907.88      703.18    134.05 o
   2   7  12      156.60      154.31    143.49 o
   3   7  12      722.02      669.41    152.18 o
   4   7  12       64.17      167.76    156.30 o
   5   7  12     5740.75     6102.63    231.39 o
   6   7  12     3356.86     2731.29    267.39 o
   7   7  12     1341.07     1218.72    288.72 o
   8   7  12     1778.83     1797.55    327.77 o
   9   7  12     1220.75     1010.07    338.98 o
  10   7  12        3.48     -228.11    385.69 o
  11   7  12      614.98      687.45    429.41 o
 -15   8  12      550.41      478.95    402.54 o
 -14   8  12      409.38      435.85    364.78 o
 -13   8  12      141.56      270.14    283.34 o
 -12   8  12      345.86      403.69    271.88 o
 -11   8  12       38.07      262.59    253.92 o
 -10   8  12     1223.59     1444.32    242.49 o
  -9   8  12     1305.51     1426.59    230.46 o
  -8   8  12       93.82       37.32    217.07 o
  -7   8  12     2568.89     2736.80    187.82 o
  -6   8  12     1984.63     2042.63    174.96 o
  -5   8  12      273.64      296.58    169.99 o
  -4   8  12      504.55      590.36    158.26 o
  -3   8  12     2118.29     2014.60    143.45 o
  -2   8  12      185.72      411.51    148.59 o
  -1   8  12       33.23      -14.15    149.25 o
   0   8  12      373.00      495.25    150.79 o
   1   8  12     1105.22      979.55    148.59 o
   2   8  12     2598.52     2595.92    169.56 o
   3   8  12      283.99      424.25    161.37 o
   4   8  12     8075.46     7820.71    336.58 o
   5   8  12     1963.82     2005.77    197.04 o
   6   8  12       37.14      367.96    288.95 o
   7   8  12      699.20      843.93    269.65 o
   8   8  12      241.14      314.48    279.51 o
   9   8  12      500.20      917.25    366.08 o
  10   8  12      235.32      267.37    397.10 o
 -15   9  12     3563.11     3757.42    419.31 o
 -14   9  12      883.45      939.59    522.27 o
 -13   9  12      793.91      919.33    299.63 o
 -12   9  12     2073.29     2325.19    288.37 o
 -11   9  12     1049.33     1173.80    269.00 o
 -10   9  12      403.24      344.56    258.61 o
  -9   9  12     2135.83     2286.51    248.92 o
  -8   9  12      156.17      410.02    214.34 o
  -7   9  12     2003.46     2288.66    212.70 o
  -6   9  12    10970.55    10830.51    478.79 o
  -5   9  12     9786.90     9818.06    257.74 o
  -4   9  12     4379.81     4512.59    337.24 o
  -3   9  12     3261.54     3108.85    189.30 o
  -2   9  12    15572.43    15827.74    418.15 o
  -1   9  12     1795.20     1879.84    155.60 o
   0   9  12       67.42      131.26    164.23 o
   1   9  12        8.09      -21.57    166.96 o
   2   9  12      102.72      204.43    164.41 o
   3   9  12     2030.56     1805.41    190.35 o
   4   9  12     4617.19     4711.24    217.93 o
   5   9  12     2045.60     2338.06    221.70 o
   6   9  12      114.29      140.54    272.66 o
   7   9  12      791.12      983.00    277.32 o
   8   9  12     1300.35     1258.08    293.29 o
   9   9  12     2580.18     3012.48    384.92 o
  10   9  12       23.96      148.56    406.27 o
 -14  10  12     3781.88     3678.79    407.09 o
 -13  10  12     1010.66     1039.49    320.74 o
 -12  10  12      329.50      383.24    299.30 o
 -11  10  12     3111.41     3374.78    294.54 o
 -10  10  12      118.55       15.51    303.55 o
  -9  10  12      953.40      796.18    243.74 o
  -8  10  12      193.75      368.48    230.53 o
  -7  10  12     2461.02     2792.52    350.63 o
  -6  10  12      791.05      898.45    210.75 o
  -5  10  12      387.33      379.24    209.62 o
  -4  10  12     6294.50     6321.11    222.76 o
  -3  10  12    18742.78    18847.10    708.62 o
  -2  10  12       64.25      101.87    229.34 o
  -1  10  12     4379.28     4196.68    233.19 o
   0  10  12     2845.77     2983.21    190.26 o
   1  10  12       41.55      121.51    185.24 o
   2  10  12     1625.30     1769.41    189.61 o
   3  10  12       25.09      154.28    209.79 o
   4  10  12     1565.59     1503.97    215.63 o
   5  10  12        1.04       13.21    224.09 o
   6  10  12     1258.02     1063.01    252.28 o
   7  10  12     3213.95     3495.04    295.24 o
   8  10  12     2766.42     3032.74    323.29 o
   9  10  12      984.63      852.97    410.74 o
 -14  11  12      288.07      473.84    413.73 o
 -13  11  12     4010.78     4163.77    408.08 o
 -12  11  12      395.87      436.06    323.84 o
 -11  11  12     3387.72     3453.08    338.20 o
 -10  11  12     3429.35     4020.34    325.70 o
  -9  11  12     2364.17     2428.39    266.26 o
  -8  11  12        1.58      127.91    254.25 o
  -7  11  12     3281.77     3409.49    291.67 o
  -6  11  12     1402.98     1127.64    225.47 o
  -5  11  12       16.63     -158.90    227.17 o
  -4  11  12      402.65      476.15    219.16 o
  -3  11  12      343.51      504.63    210.63 o
  -2  11  12      126.78      223.28    218.55 o
  -1  11  12      130.81       29.30    255.38 o
   0  11  12     8560.60     9239.22    249.59 o
   1  11  12     5064.94     5083.19    225.42 o
   2  11  12      769.34      870.04    278.01 o
   3  11  12     3293.03     3595.79    248.93 o
   4  11  12     5076.48     4982.00    315.68 o
   5  11  12      403.29      413.61    273.34 o
   6  11  12     3015.30     3186.67    258.56 o
   7  11  12      553.70      803.45    281.15 o
   8  11  12      599.08      818.98    337.36 o
   9  11  12      392.17      628.85    425.09 o
 -13  12  12      438.44      796.67    422.49 o
 -12  12  12     2524.18     2734.71    400.03 o
 -11  12  12     1383.02     1573.38    368.16 o
 -10  12  12       76.86      127.89    291.40 o
  -9  12  12     1099.91      949.22    289.59 o
  -8  12  12     3140.37     2769.07    264.33 o
  -7  12  12     2993.18     3144.67    259.07 o
  -6  12  12      251.84      188.05    246.20 o
  -5  12  12      691.64      659.42    245.37 o
  -4  12  12     1943.92     1878.65    232.22 o
  -3  12  12      669.02      636.86    238.54 o
  -2  12  12      319.17      269.11    237.31 o
  -1  12  12      439.36      427.48    245.16 o
   0  12  12       25.03      115.82    280.77 o
   1  12  12      846.86      890.58    285.63 o
   2  12  12     2639.01     2546.98    288.70 o
   3  12  12     1071.63     1403.89    300.97 o
   4  12  12      155.91      169.34    276.88 o
   5  12  12      325.97      323.63    295.38 o
   6  12  12     1838.71     1745.70    272.10 o
   7  12  12      316.07      177.92    298.06 o
   8  12  12       62.28      333.50    357.81 o
 -12  13  12       30.02      -19.21    419.25 o
 -11  13  12     1220.44      880.28    399.18 o
 -10  13  12      843.94      899.25    321.03 o
  -9  13  12      666.06      760.51    314.41 o
  -8  13  12      927.97      914.01    282.82 o
  -7  13  12     3215.90     3371.12    276.17 o
  -6  13  12      910.53      949.05    266.58 o
  -5  13  12      315.93      413.89    258.99 o
  -4  13  12        2.03     -140.83    261.76 o
  -3  13  12       14.71      -99.32    258.30 o
  -2  13  12        0.92       27.05    243.08 o
  -1  13  12        0.33       60.09    256.79 o
   0  13  12      906.52      805.92    306.06 o
   1  13  12     1216.95      968.65    406.43 o
   2  13  12      431.14      476.85    316.44 o
   3  13  12     3439.57     3777.83    337.00 o
   4  13  12     2335.30     2630.86    301.03 o
   5  13  12      136.25      208.34    376.69 o
   6  13  12     1762.26     1779.68    332.02 o
   7  13  12      360.89      438.29    319.55 o
 -11  14  12     2408.73     2620.62    372.33 o
 -10  14  12       28.08        2.60    349.22 o
  -9  14  12     3932.85     4042.18    332.23 o
  -8  14  12     5081.36     5321.16    313.29 o
  -7  14  12      168.52      198.36    294.22 o
  -6  14  12      916.54      808.44    293.44 o
  -5  14  12      767.29      630.25    279.80 o
  -4  14  12      276.05      529.99    274.60 o
  -3  14  12      596.44      509.23    276.39 o
  -2  14  12     1708.13     1952.54    269.28 o
  -1  14  12      743.37      620.41    333.52 o
   0  14  12       97.79      203.99    328.09 o
   1  14  12     4038.90     3979.65    341.62 o
   2  14  12     5885.57     6699.61    447.74 o
   3  14  12      842.83     1015.22    451.64 o
   4  14  12     2198.05     2061.29    367.26 o
   5  14  12     3820.33     4026.86    646.80 o
   6  14  12      110.49      -59.30    426.06 o
 -10  15  12      779.53      692.25    383.15 o
  -9  15  12      124.56      371.46    361.85 o
  -8  15  12      728.40      486.54    349.91 o
  -7  15  12     1055.48      967.62    329.97 o
  -6  15  12       28.40       20.90    327.59 o
  -5  15  12      390.28      359.27    304.35 o
  -4  15  12       22.64       40.28    302.68 o
  -3  15  12      177.30      -39.96    354.91 o
  -2  15  12       77.77       68.51    355.14 o
  -1  15  12      245.64      418.53    365.44 o
   0  15  12       49.44       41.46    359.28 o
   1  15  12      161.69      291.59    358.43 o
   2  15  12       24.71      196.94    371.59 o
   3  15  12      792.03      910.67    502.92 o
   4  15  12      125.57      739.56    506.60 o
  -8  16  12     1835.30     1655.40    379.20 o
  -7  16  12      730.94      718.83    365.77 o
  -6  16  12        0.84      -25.94    346.06 o
  -5  16  12      455.45      375.10    393.86 o
  -4  16  12      442.64      254.97    408.05 o
  -3  16  12       58.12      335.16    396.16 o
  -2  16  12      716.62      564.78    381.77 o
  -1  16  12      432.81      159.53    386.00 o
   0  16  12        3.80       57.89    390.17 o
   1  16  12     2557.28     2594.48    397.82 o
   2  16  12     2252.05     2410.45    406.33 o
   3  16  12      165.35      322.11    559.19 o
  -5  17  12      295.44      169.80    445.41 o
  -4  17  12      239.60      333.13    431.35 o
  -3  17  12      571.27      222.26    420.21 o
  -2  17  12     1103.70     1034.00    417.45 o
  -1  17  12      814.59      869.61    430.06 o
   0  17  12     2922.62     3036.21    427.79 o
 -17   1  13     1814.98     2027.31    496.79 o
 -16   1  13      153.83      291.58    362.74 o
 -15   1  13       35.89      197.60    281.34 o
 -14   1  13     1722.15     1806.11    262.50 o
 -13   1  13      509.14      623.10    240.51 o
 -12   1  13     4550.73     4553.21    230.45 o
 -11   1  13     3339.63     3164.59    215.02 o
 -10   1  13    15366.79    15466.94    484.89 o
  -9   1  13      776.50      690.16    207.14 o
  -8   1  13    14644.33    14635.12    326.11 o
  -7   1  13    11260.79    11355.92    209.71 o
  -6   1  13     7372.53     7001.76    175.61 o
  -5   1  13     1856.90     1533.25    283.38 o
  -4   1  13     6095.35     5474.35    204.81 o
  -3   1  13      989.02      889.97    168.28 o
  -2   1  13      619.60      411.48    163.50 o
  -1   1  13     5504.89     4747.56    319.42 o
   0   1  13     1260.76     1188.87    176.68 o
   1   1  13      910.95      859.48    176.71 o
   2   1  13       69.83       24.21    175.73 o
   3   1  13    14991.87    15849.18    308.44 o
   4   1  13     7246.02     7610.00    228.78 o
   5   1  13      426.25      476.65    195.45 o
   6   1  13     1548.83     1511.51    206.27 o
   7   1  13     3339.69     3557.82    361.59 o
   8   1  13      235.37       19.74    374.40 o
   9   1  13      931.27     1016.12    402.40 o
  10   1  13       16.24      361.69    436.94 o
  11   1  13      563.70      846.94    496.03 o
 -17   2  13      910.00     1206.85    714.65 o
 -16   2  13      470.63      558.92    450.23 o
 -15   2  13       45.72     -183.37    325.14 o
 -14   2  13      152.14      199.73    263.99 o
 -13   2  13      173.30      233.57    247.79 o
 -12   2  13     2459.51     2421.45    228.48 o
 -11   2  13     2119.98     1990.20    211.02 o
 -10   2  13     1330.78     1230.00    204.68 o
  -9   2  13     7980.82     8020.54    207.54 o
  -8   2  13     6805.58     6518.89    187.76 o
  -7   2  13      576.68      426.62    148.29 o
  -6   2  13    10801.68    10901.75    211.33 o
  -5   2  13     2856.44     2367.00    207.96 o
  -4   2  13        0.59     -166.80    207.06 o
  -3   2  13       16.17      -20.40    162.30 o
  -2   2  13      244.60      139.77    161.20 o
  -1   2  13     4522.47     4278.44    194.27 o
   0   2  13      569.42      558.40    164.64 o
   1   2  13     5445.16     5357.08    207.45 o
   2   2  13     8292.11     8041.30    232.52 o
   3   2  13      912.78      754.59    186.47 o
   4   2  13     6266.31     6074.55    221.33 o
   5   2  13     7644.08     8144.53    277.17 o
   6   2  13       15.42       69.62    202.40 o
   7   2  13     1899.60     1656.86    354.28 o
   8   2  13      990.42      934.61    373.61 o
   9   2  13      396.32      394.62    412.37 o
  10   2  13      121.65       77.97    441.53 o
  11   2  13       40.25      224.91    485.49 o
 -17   3  13      632.04      583.05    524.55 o
 -16   3  13     1774.22     1484.22    641.17 o
 -15   3  13     2526.55     3098.58    425.00 o
 -14   3  13     3876.97     4448.66    286.98 o
 -13   3  13      678.77      552.92    244.51 o
 -12   3  13     5797.60     6307.72    249.47 o
 -11   3  13     3212.03     3043.92    190.64 o
 -10   3  13     1136.04     1209.75    184.96 o
  -9   3  13      244.00      137.62    173.52 o
  -8   3  13      206.01       43.60    160.51 o
  -7   3  13      114.26       97.99    149.55 o
  -6   3  13     2801.56     2461.00    273.64 o
  -5   3  13    14760.23    14088.42    398.03 o
  -4   3  13       63.43       25.29    192.95 o
  -3   3  13     3645.23     3174.23    186.12 o
  -2   3  13     5122.04     4748.65    203.16 o
  -1   3  13     6758.50     6858.29    218.79 o
   0   3  13       50.48       96.05    174.30 o
   1   3  13     2928.21     2682.57    181.98 o
   2   3  13       94.47      216.63    182.84 o
   3   3  13      520.53      290.88    189.81 o
   4   3  13     2451.35     1968.85    186.42 o
   5   3  13     1032.18      784.38    198.36 o
   6   3  13      248.34      413.98    255.42 o
   7   3  13     3605.43     4477.28    367.69 o
   8   3  13     3872.47     4349.78    379.66 o
   9   3  13       13.77       71.33    417.74 o
  10   3  13      205.63       69.87    469.13 o
  11   3  13       93.44      214.25    480.10 o
 -16   4  13       50.85      326.40    712.81 o
 -15   4  13      127.18      340.69    481.84 o
 -14   4  13      133.93      160.03    282.33 o
 -13   4  13      676.76      860.85    255.12 o
 -12   4  13     3750.17     3750.88    208.28 o
 -11   4  13      737.84      798.19    186.00 o
 -10   4  13     4053.68     3752.71    191.92 o
  -9   4  13     8298.99     8143.97    215.14 o
  -8   4  13     6086.41     6007.31    188.06 o
  -7   4  13      323.92      257.58    162.57 o
  -6   4  13     2440.09     2349.69    163.90 o
  -5   4  13     3712.53     3280.60    194.84 o
  -4   4  13     1957.75     1877.04    150.41 o
  -3   4  13       26.32       -0.96    135.84 o
  -2   4  13      101.49      381.76    148.49 o
  -1   4  13      674.95      456.34    128.77 o
   0   4  13      110.76      213.74    135.04 o
   1   4  13     4988.97     5003.12    209.35 o
   2   4  13     3692.53     3308.53    200.93 o
   3   4  13      201.93      173.66    190.77 o
   4   4  13      920.96      723.15    198.24 o
   5   4  13     2758.48     2696.27    202.08 o
   6   4  13     1515.17     2083.75    338.59 o
   7   4  13      469.36      632.84    276.85 o
   8   4  13     1247.80     1398.26    372.45 o
   9   4  13        5.22      333.56    426.45 o
  10   4  13      135.44      274.34    461.74 o
  11   4  13       74.55      170.50    515.59 o
 -16   5  13      296.91      331.19    505.88 o
 -15   5  13     3810.53     3638.11    369.51 o
 -14   5  13     2381.00     2245.19    288.75 o
 -13   5  13     4537.67     4603.35    322.91 o
 -12   5  13    11720.72    11855.92    310.02 o
 -11   5  13       24.59       68.89    230.54 o
 -10   5  13     3114.08     3036.31    198.52 o
  -9   5  13     1778.46     1295.24    194.68 o
  -8   5  13       11.22       19.63    165.04 o
  -7   5  13     2279.93     2162.49    166.19 o
  -6   5  13     1207.80      955.89    183.53 o
  -5   5  13    13400.83    13224.39    308.39 o
  -4   5  13     1183.39     1171.51    151.67 o
  -3   5  13     2212.69     1922.48    146.87 o
  -2   5  13    21632.98    21184.79    250.54 o
  -1   5  13     4648.56     4222.61    189.64 o
   0   5  13     2643.71     2486.52    147.90 o
   1   5  13    11513.14    11350.51    347.69 o
   2   5  13      178.03       55.20    186.55 o
   3   5  13      467.36      439.68    187.93 o
   4   5  13      200.07      108.04    212.34 o
   5   5  13     1669.72     1582.53    215.90 o
   6   5  13     4315.76     4261.70    273.64 o
   7   5  13      256.42      219.10    286.65 o
   8   5  13     4829.39     5273.65    402.19 o
   9   5  13     2398.48     3213.00    431.07 o
  10   5  13       41.63      259.55    471.76 o
  11   5  13      583.50      428.67    513.74 o
 -16   6  13     1086.01     1209.57    413.99 o
 -15   6  13      516.17      855.10    372.22 o
 -14   6  13     7033.71     7836.38    345.13 o
 -13   6  13     5957.61     5835.16    282.84 o
 -12   6  13      171.66      235.22    257.93 o
 -11   6  13     3830.38     3741.62    244.03 o
 -10   6  13     1655.19     1599.90    231.79 o
  -9   6  13      118.39       38.15    226.85 o
  -8   6  13      533.30      538.11    175.33 o
  -7   6  13     1526.62     1678.13    163.41 o
  -6   6  13     1346.45     1040.36    159.12 o
  -5   6  13     2318.22     2387.17    154.34 o
  -4   6  13    18437.67    18496.58    270.14 o
  -3   6  13    26112.71    27445.74    315.42 o
  -2   6  13      659.08      640.76    161.84 o
  -1   6  13    13165.58    13725.58    277.46 o
   0   6  13     9713.86     9365.16    315.01 o
   1   6  13      468.92      478.55    164.01 o
   2   6  13       83.97       90.92    167.03 o
   3   6  13       25.47      -27.93    200.57 o
   4   6  13       87.97      176.85    212.74 o
   5   6  13      624.06      832.49    218.60 o
   6   6  13     5171.67     4666.89    276.39 o
   7   6  13     2664.08     2253.67    300.13 o
   8   6  13       41.34      222.23    425.73 o
   9   6  13      930.62     1058.72    459.66 o
  10   6  13     3339.78     4281.34    486.28 o
 -16   7  13      130.10      -16.98    422.36 o
 -15   7  13       25.84      605.01    400.57 o
 -14   7  13      623.83      684.93    309.28 o
 -13   7  13      165.26      191.58    280.55 o
 -12   7  13      250.87      196.48    257.99 o
 -11   7  13        8.59       41.84    259.07 o
 -10   7  13       13.92      255.04    242.89 o
  -9   7  13        0.93     -124.62    230.40 o
  -8   7  13       89.70      101.50    216.90 o
  -7   7  13     2895.38     2774.22    213.59 o
  -6   7  13        3.28      114.69    197.59 o
  -5   7  13     1502.71     1256.77    190.45 o
  -4   7  13      724.77      669.79    154.04 o
  -3   7  13       85.71      263.50    168.04 o
  -2   7  13      366.31      259.24    172.96 o
  -1   7  13       12.76      -51.71    176.59 o
   0   7  13        7.10      -34.59    160.84 o
   1   7  13      196.51      341.04    168.63 o
   2   7  13      822.09      761.32    178.63 o
   3   7  13       17.70        1.29    185.64 o
   4   7  13      134.29      383.88    215.46 o
   5   7  13       14.43      187.91    230.61 o
   6   7  13      345.98      545.39    294.70 o
   7   7  13     1170.58     1235.81    303.57 o
   8   7  13      218.24      343.01    425.52 o
   9   7  13      449.85      852.97    475.21 o
  10   7  13      137.07      173.33    511.97 o
 -15   8  13      264.86      315.24    410.49 o
 -14   8  13     4539.69     5207.76    601.79 o
 -13   8  13     6514.55     6930.28    307.23 o
 -12   8  13     2161.45     2170.97    288.68 o
 -11   8  13     2215.78     1991.29    263.96 o
 -10   8  13     3077.49     3232.96    259.82 o
  -9   8  13      130.57       66.19    235.05 o
  -8   8  13      116.03       10.48    229.33 o
  -7   8  13     7080.03     6742.10    244.49 o
  -6   8  13    12117.78    11957.15    288.24 o
  -5   8  13      629.23      456.90    215.10 o
  -4   8  13    12236.98    11625.64    332.88 o
  -3   8  13    15217.85    15514.89    497.34 o
  -2   8  13       58.25       32.62    185.86 o
  -1   8  13     7067.48     6707.37    219.24 o
   0   8  13     9643.80     9693.05    310.27 o
   1   8  13     1178.59     1120.30    178.10 o
   2   8  13     1448.93     1228.66    185.46 o
   3   8  13       37.25       72.57    195.96 o
   4   8  13     1068.27     1258.65    204.94 o
   5   8  13      175.25      -11.46    241.45 o
   6   8  13     5153.22     5628.36    549.60 o
   7   8  13     2609.51     2755.70    332.58 o
   8   8  13       38.76      200.54    446.92 o
   9   8  13     1326.20     1455.56    484.46 o
  10   8  13     1472.44     1249.72    524.30 o
 -15   9  13     3600.11     3344.11    420.19 o
 -14   9  13       25.65     -111.91    402.26 o
 -13   9  13      102.05     -151.29    315.35 o
 -12   9  13      883.60      788.76    297.64 o
 -11   9  13     1052.83      870.27    272.85 o
 -10   9  13      356.61      439.94    262.39 o
  -9   9  13      448.15      283.81    260.51 o
  -8   9  13     2817.93     2519.56    212.78 o
  -7   9  13     2198.64     2348.76    236.01 o
  -6   9  13      925.92      754.85    229.34 o
  -5   9  13     2099.92     1990.69    214.75 o
  -4   9  13     3029.58     2927.31    222.21 o
  -3   9  13      389.19      393.75    211.45 o
  -2   9  13     7420.07     7502.01    349.17 o
  -1   9  13        8.52       60.12    201.95 o
   0   9  13       23.24       95.48    202.51 o
   1   9  13     2384.70     2490.93    213.29 o
   2   9  13     1328.87     1232.50    198.90 o
   3   9  13     3806.80     4027.39    231.03 o
   4   9  13     1547.90     1916.36    219.57 o
   5   9  13      582.44      630.60    260.03 o
   6   9  13      237.79      245.69    320.80 o
   7   9  13       22.45      208.75    337.15 o
   8   9  13      543.79      775.34    465.25 o
   9   9  13      513.05      994.54    500.04 o
 -14  10  13      628.39      620.29    413.17 o
 -13  10  13     1452.42     1761.79    330.63 o
 -12  10  13     1118.02     1004.61    320.33 o
 -11  10  13       33.40      282.23    293.57 o
 -10  10  13     1583.65     1295.87    272.51 o
  -9  10  13     1879.47     1883.03    269.60 o
  -8  10  13     2139.41     2377.69    260.54 o
  -7  10  13      126.10      -43.81    272.29 o
  -6  10  13     1838.27     2220.95    271.50 o
  -5  10  13     3157.36     3276.80    268.27 o
  -4  10  13     3082.30     2976.07    269.34 o
  -3  10  13     6195.92     6050.03    466.48 o
  -2  10  13       78.36       68.11    258.40 o
  -1  10  13     2423.36     2431.84    235.43 o
   0  10  13      215.98      235.56    217.40 o
   1  10  13     3219.40     3358.59    215.21 o
   2  10  13     2411.95     2230.87    234.15 o
   3  10  13      249.55      241.95    221.73 o
   4  10  13      214.44      225.96    230.55 o
   5  10  13     3269.13     3592.28    268.26 o
   6  10  13     1633.03     1571.13    344.27 o
   7  10  13      167.23      359.61    365.56 o
   8  10  13        1.05      279.05    491.21 o
 -13  11  13     2298.03     2215.76    358.57 o
 -12  11  13     2160.87     2271.66    331.92 o
 -11  11  13     1941.59     2550.31    307.29 o
 -10  11  13      197.13      328.03    304.02 o
  -9  11  13       12.13      286.16    312.37 o
  -8  11  13        2.34      -27.52    305.78 o
  -7  11  13      218.91      238.28    300.97 o
  -6  11  13     1572.47     1418.74    285.40 o
  -5  11  13     3459.64     3327.88    306.23 o
  -4  11  13     3426.86     3459.04    270.31 o
  -3  11  13     1451.17     1006.96    270.55 o
  -2  11  13    14802.59    14188.26    878.65 o
  -1  11  13     4431.05     3826.49    354.07 o
   0  11  13        0.82      184.26    236.80 o
   1  11  13     1665.37     1622.07    242.48 o
   2  11  13     1480.15     1301.69    247.47 o
   3  11  13      826.46      747.48    258.88 o
   4  11  13     1179.59     1120.60    244.88 o
   5  11  13      781.94     1042.80    292.80 o
   6  11  13      479.56      605.82    311.92 o
   7  11  13       13.70      144.08    399.11 o
   8  11  13     1168.69     1177.59    514.12 o
 -12  12  13     4021.53     4033.25    354.01 o
 -11  12  13     2106.15     2225.67    378.18 o
 -10  12  13      915.19     1021.35    369.32 o
  -9  12  13     1795.41     2365.79    344.79 o
  -8  12  13     2629.10     2837.04    356.58 o
  -7  12  13     1044.51     1130.28    321.46 o
  -6  12  13      495.24      322.46    301.15 o
  -5  12  13      802.79      618.34    303.29 o
  -4  12  13       61.12      224.11    296.60 o
  -3  12  13      276.58      433.57    296.89 o
  -2  12  13       18.56       56.58    293.82 o
  -1  12  13     1554.21     1426.87    290.58 o
   0  12  13     2145.78     2037.14    352.05 o
   1  12  13     1276.12     1481.63    377.40 o
   2  12  13     1939.78     2278.19    268.93 o
   3  12  13        0.31      181.18    284.75 o
   4  12  13      435.93      310.01    286.42 o
   5  12  13     2225.42     2292.13    311.20 o
   6  12  13      472.94      283.42    337.76 o
   7  12  13     1944.11     1971.33    404.37 o
 -11  13  13     3057.08     2915.00    421.87 o
 -10  13  13     3088.69     3024.67    409.59 o
  -9  13  13      287.72      406.41    375.21 o
  -8  13  13      810.18      879.71    363.35 o
  -7  13  13     3498.73     4200.82    337.62 o
  -6  13  13     3718.98     3654.70    340.54 o
  -5  13  13     1195.76     1275.27    323.12 o
  -4  13  13      572.38      402.85    314.38 o
  -3  13  13      650.04      893.51    310.83 o
  -2  13  13       21.28        4.82    318.96 o
  -1  13  13      905.82      917.79    315.38 o
   0  13  13     2847.73     2872.83    643.16 o
   1  13  13      490.80      472.65    403.35 o
   2  13  13      450.75      277.97    431.48 o
   3  13  13     1378.40     1517.95    307.62 o
   4  13  13      870.09      958.79    372.37 o
   5  13  13        8.30       94.43    391.47 o
   6  13  13      985.97      952.52    425.24 o
 -10  14  13       67.36     -189.22    422.12 o
  -9  14  13      164.13        3.91    394.83 o
  -8  14  13      304.73      376.70    384.67 o
  -7  14  13      279.03      330.77    375.47 o
  -6  14  13      967.32      677.36    360.84 o
  -5  14  13      147.97      -85.29    355.29 o
  -4  14  13       55.58      112.49    345.80 o
  -3  14  13      376.15      368.44    337.42 o
  -2  14  13      213.89      374.39    353.01 o
  -1  14  13     1199.42     1068.52    344.15 o
   0  14  13       44.20       98.75    355.82 o
   1  14  13      114.69      412.18    461.44 o
   2  14  13      498.65      483.19    473.79 o
   3  14  13      490.06      750.62    393.54 o
   4  14  13      182.02      354.51    407.88 o
   5  14  13      715.92      599.29    441.03 o
  -9  15  13      626.75      628.67    439.19 o
  -8  15  13     2522.09     2655.23    410.73 o
  -7  15  13     6717.69     6756.51    393.27 o
  -6  15  13     1718.24     1560.37    391.23 o
  -5  15  13       83.23      179.37    389.41 o
  -4  15  13      671.54      519.25    383.02 o
  -3  15  13      497.55      418.80    376.54 o
  -2  15  13      966.09      707.00    370.03 o
  -1  15  13      761.92      583.15    380.10 o
   0  15  13      637.90      617.93    386.81 o
   1  15  13      712.54      793.20    393.91 o
   2  15  13      411.50      267.19    399.96 o
   3  15  13     6042.49     6683.35    546.83 o
  -6  16  13     4037.60     4159.64    430.50 o
  -5  16  13     1097.29     1170.54    408.06 o
  -4  16  13      127.38      123.94    412.83 o
  -3  16  13      483.80      406.54    404.53 o
  -2  16  13       96.12      140.37    403.25 o
  -1  16  13     1326.58     1282.70    423.20 o
   0  16  13        1.84       92.95    404.82 o
   1  16  13     1106.22     1022.01    424.02 o
 -17   0  14      946.79      794.43    736.24 o
 -16   0  14     8335.86     8365.44    625.73 o
 -15   0  14      937.62      815.99    420.22 o
 -14   0  14       52.34        3.34    390.47 o
 -13   0  14      468.26      604.66    359.53 o
 -12   0  14     1171.56      986.96    332.58 o
 -11   0  14      304.78      294.91    319.15 o
 -10   0  14      258.42      252.35    316.98 o
  -9   0  14    38838.14    39420.52    838.29 o
  -8   0  14    23158.35    22394.96   1070.03 o
  -7   0  14     2134.15     2161.19    276.90 o
  -6   0  14    11376.98    12239.15    567.36 o
  -5   0  14    16537.70    15628.20    610.06 o
  -4   0  14     1235.08     1354.54    244.13 o
  -3   0  14     3741.65     3574.39    279.50 o
  -2   0  14     2203.81     2062.95    259.26 o
  -1   0  14     1357.86     1423.42    244.07 o
   0   0  14     2604.99     2458.40    522.21 o
   1   0  14     1215.76     1059.51    270.06 o
   2   0  14     9507.15     9295.07    497.41 o
   3   0  14     7109.98     6203.48    323.36 o
   4   0  14     7379.95     7514.94    989.88 o
   5   0  14    11498.66    12562.54    521.79 o
   6   0  14     1824.61     1457.41    303.16 o
   7   0  14       90.58      -54.64    504.84 o
   8   0  14     2142.16     2605.67    536.85 o
   9   0  14      470.63      487.71    603.35 o
  10   0  14      550.60      738.39    694.17 o
  11   0  14      241.32       33.42    752.05 o
 -17   1  14     1087.04     1567.22    748.22 o
 -16   1  14       64.32       91.40    462.52 o
 -15   1  14      321.78      369.69    299.47 o
 -14   1  14      245.78      276.22    278.06 o
 -13   1  14      135.21      347.14    258.69 o
 -12   1  14      271.97      232.49    232.08 o
 -11   1  14        7.71      126.23    220.82 o
 -10   1  14     2338.62     2310.64    213.37 o
  -9   1  14     1497.31     1297.26    212.00 o
  -8   1  14     2471.11     2304.35    162.32 o
  -7   1  14    12203.11    11940.28    210.54 o
  -6   1  14     4320.45     4114.14    244.37 o
  -5   1  14      199.64      -13.25    280.14 o
  -4   1  14       81.53      228.79    174.64 o
  -3   1  14      107.64       99.84    177.43 o
  -2   1  14       43.71      -22.53    185.45 o
  -1   1  14        2.43       45.23    181.25 o
   0   1  14     1217.18     1037.75    184.07 o
   1   1  14     2863.75     2693.26    198.31 o
   2   1  14      172.25       53.31    198.07 o
   3   1  14     4746.02     4250.54    203.34 o
   4   1  14     4355.32     4325.00    207.74 o
   5   1  14        1.99       60.33    214.59 o
   6   1  14      750.27     1044.29    261.41 o
   7   1  14      241.82      342.02    374.71 o
   8   1  14        0.88      315.92    395.35 o
   9   1  14        1.90     -118.06    430.51 o
  10   1  14       47.98      430.43    495.08 o
  11   1  14      279.46      605.12    536.38 o
 -16   2  14     1170.93     1813.04    681.03 o
 -15   2  14        6.96       87.78    301.78 o
 -14   2  14      102.67      200.57    280.41 o
 -13   2  14     3158.69     3117.36    250.28 o
 -12   2  14     2745.30     2367.39    238.28 o
 -11   2  14       28.00      -40.08    223.14 o
 -10   2  14     2278.39     2519.85    236.98 o
  -9   2  14     5602.99     5271.95    190.85 o
  -8   2  14      636.30      405.86    170.68 o
  -7   2  14      548.86      381.52    155.30 o
  -6   2  14      189.84      227.67    224.87 o
  -5   2  14     6595.38     6086.91    375.02 o
  -4   2  14    11953.47    12066.26    510.60 o
  -3   2  14      638.30      480.45    181.48 o
  -2   2  14      542.84      464.52    178.44 o
  -1   2  14       17.84     -102.77    182.74 o
   0   2  14    13135.54    13917.39    307.96 o
   1   2  14     1081.30      827.72    189.97 o
   2   2  14     1041.83      826.46    190.54 o
   3   2  14     1681.09     1464.47    200.09 o
   4   2  14     2711.02     2857.06    220.72 o
   5   2  14     1965.52     1968.58    212.75 o
   6   2  14      630.66      586.23    265.85 o
   7   2  14       62.38      150.38    373.61 o
   8   2  14     4454.73     4808.44    403.25 o
   9   2  14     1839.25     2019.42    444.08 o
  10   2  14        3.27       91.35    484.54 o
 -16   3  14      113.58      278.27    696.69 o
 -15   3  14      559.62      624.93    356.70 o
 -14   3  14       95.58      120.51    324.54 o
 -13   3  14     2295.32     2188.32    224.42 o
 -12   3  14      342.80      352.58    212.61 o
 -11   3  14     5948.45     5449.15    245.33 o
 -10   3  14     8427.37     8645.02    304.70 o
  -9   3  14      358.01      365.64    179.63 o
  -8   3  14      131.79      181.43    176.94 o
  -7   3  14     5223.79     5212.07    234.26 o
  -6   3  14     4189.98     4173.84    174.04 o
  -5   3  14     2909.47     2990.92    216.17 o
  -4   3  14     4542.64     4040.51    360.45 o
  -3   3  14      829.55      837.18    180.46 o
  -2   3  14     3160.22     3116.59    195.39 o
  -1   3  14      102.58       59.78    180.80 o
   0   3  14     3267.94     3025.60    198.61 o
   1   3  14      797.05      678.95    184.42 o
   2   3  14     2731.28     2482.09    241.26 o
   3   3  14     3117.74     3144.08    204.10 o
   4   3  14      544.16      529.33    210.54 o
   5   3  14      118.71      -90.20    222.22 o
   6   3  14     4552.23     4631.29    439.50 o
   7   3  14     5274.41     6742.73    414.69 o
   8   3  14      200.90      393.23    406.76 o
   9   3  14     1775.17     2252.14    456.62 o
  10   3  14      229.00      195.07    494.08 o
 -16   4  14       29.26      147.90    459.83 o
 -15   4  14      102.77      488.86    362.59 o
 -14   4  14     5467.50     5584.12    292.53 o
 -13   4  14     5948.00     6187.07    283.68 o
 -12   4  14      933.34      992.52    251.64 o
 -11   4  14     5405.45     5312.82    212.59 o
 -10   4  14     5182.55     5382.19    203.59 o
  -9   4  14     1159.25      934.85    183.14 o
  -8   4  14       74.08       74.55    175.95 o
  -7   4  14     2178.44     2115.11    166.23 o
  -6   4  14     1378.49     1162.28    177.64 o
  -5   4  14      258.20      192.38    158.56 o
  -4   4  14    12319.55    12556.89    316.39 o
  -3   4  14    17837.82    17298.25    352.02 o
  -2   4  14      213.34       35.80    186.79 o
  -1   4  14    20950.41    20843.01    378.31 o
   0   4  14    20241.68    20638.12    336.89 o
   1   4  14       96.31        8.61    189.59 o
   2   4  14      754.66      463.04    197.73 o
   3   4  14       30.13     -157.86    209.11 o
   4   4  14      180.19      244.22    206.86 o
   5   4  14       14.20       21.24    219.69 o
   6   4  14       41.62      125.46    287.39 o
   7   4  14     2852.52     2374.56    382.77 o
   8   4  14     1710.02     1882.63    441.03 o
   9   4  14      763.08      708.34    453.49 o
  10   4  14     1254.09     1553.69    508.87 o
 -16   5  14      584.38      540.78    416.45 o
 -15   5  14     1044.71     1362.76    378.52 o
 -14   5  14       51.96      138.47    303.16 o
 -13   5  14     2239.67     1970.75    282.76 o
 -12   5  14     5024.14     5002.27    268.18 o
 -11   5  14     2550.25     2165.39    267.44 o
 -10   5  14      406.28      430.06    237.50 o
  -9   5  14     1570.80     1373.18    189.68 o
  -8   5  14     7479.95     7615.69    303.12 o
  -7   5  14     5677.55     5667.60    190.66 o
  -6   5  14     1744.74     1499.77    186.52 o
  -5   5  14      880.93      796.54    149.06 o
  -4   5  14       70.71       24.91    163.16 o
  -3   5  14     1974.91     1939.67    164.42 o
  -2   5  14    12880.04    13295.38    318.05 o
  -1   5  14     7879.68     7231.10    256.53 o
   0   5  14      776.95      651.18    204.02 o
   1   5  14      519.18      473.55    196.46 o
   2   5  14      572.98      571.03    210.65 o
   3   5  14     2900.83     2651.38    213.01 o
   4   5  14      658.23      543.35    219.49 o
   5   5  14      203.00      183.23    221.82 o
   6   5  14        9.85      -20.66    292.39 o
   7   5  14      385.50      692.08    394.63 o
   8   5  14      759.07     1104.72    423.07 o
   9   5  14      856.83     1058.10    467.48 o
  10   5  14       10.97      582.18    508.86 o
 -16   6  14      110.79      169.89    430.04 o
 -15   6  14        8.66      181.99    392.18 o
 -14   6  14      553.41      766.30    311.63 o
 -13   6  14     1587.66     1511.02    337.85 o
 -12   6  14        0.12        2.64    275.18 o
 -11   6  14     1726.09     1651.64    250.06 o
 -10   6  14      661.84      712.32    243.65 o
  -9   6  14      292.22      290.10    222.96 o
  -8   6  14     2639.99     2304.64    213.34 o
  -7   6  14      751.07      629.96    171.23 o
  -6   6  14     8140.76     7979.90    266.34 o
  -5   6  14       23.99       82.24    158.10 o
  -4   6  14     3599.12     3254.61    170.50 o
  -3   6  14      331.52      154.09    172.53 o
  -2   6  14      339.56      235.12    172.98 o
  -1   6  14     7553.53     7163.60    187.74 o
   0   6  14     5791.70     5665.45    203.22 o
   1   6  14     1067.89     1189.39    172.18 o
   2   6  14     8593.40     8374.21    290.62 o
   3   6  14     3052.17     2870.59    221.08 o
   4   6  14      216.82      226.38    230.94 o
   5   6  14     1596.34     1580.86    234.58 o
   6   6  14       21.39      -12.07    305.67 o
   7   6  14      807.60      815.34    323.83 o
   8   6  14      103.25      256.55    437.78 o
   9   6  14      941.95     1449.15    475.65 o
  10   6  14       38.29       93.71    534.41 o
 -15   7  14     3827.02     3954.06    572.21 o
 -14   7  14      520.22      647.89    314.76 o
 -13   7  14     1710.32     1688.69    303.59 o
 -12   7  14     6305.80     6302.28    560.32 o
 -11   7  14     9087.09     8911.73    294.86 o
 -10   7  14      994.49      690.25    243.85 o
  -9   7  14     3444.84     3236.51    238.57 o
  -8   7  14      716.22      644.92    230.79 o
  -7   7  14      598.32      415.76    214.07 o
  -6   7  14      901.37      648.93    213.86 o
  -5   7  14     7355.86     7169.50    363.88 o
  -4   7  14     1360.31     1384.96    181.98 o
  -3   7  14     2966.65     2861.66    185.28 o
  -2   7  14    25163.30    25841.85    576.24 o
  -1   7  14     6585.54     6146.94    516.45 o
   0   7  14      972.03      838.08    176.61 o
   1   7  14    13505.31    13082.43    247.13 o
   2   7  14     6955.90     6982.77    279.79 o
   3   7  14      540.27      510.23    192.40 o
   4   7  14      929.88      724.75    233.93 o
   5   7  14      349.48      416.72    301.41 o
   6   7  14      762.62     1004.52    315.53 o
   7   7  14     2079.60     2153.63    328.58 o
   8   7  14     2585.20     3334.66    454.65 o
   9   7  14      278.12      201.43    503.28 o
 -15   8  14       20.16      -64.61    421.82 o
 -14   8  14      539.43      605.49    343.59 o
 -13   8  14      100.49      191.32    307.63 o
 -12   8  14       79.73       35.03    293.37 o
 -11   8  14      696.56      975.61    276.38 o
 -10   8  14      745.37      896.94    255.29 o
  -9   8  14      697.54      536.89    245.65 o
  -8   8  14     3597.00     3596.30    245.53 o
  -7   8  14      557.48      618.24    229.92 o
  -6   8  14      234.85      239.30    217.21 o
  -5   8  14      141.71      131.70    217.55 o
  -4   8  14      492.44      374.74    217.76 o
  -3   8  14      207.99      298.79    194.73 o
  -2   8  14      203.01      201.30    198.18 o
  -1   8  14      325.80      352.47    201.67 o
   0   8  14      111.71      177.89    186.11 o
   1   8  14     1141.69     1187.95    197.98 o
   2   8  14     1172.15     1129.94    201.18 o
   3   8  14     1879.57     1790.20    208.75 o
   4   8  14      181.51       22.67    247.38 o
   5   8  14      567.07      486.66    313.57 o
   6   8  14      535.39      615.84    327.64 o
   7   8  14      150.31       91.57    358.29 o
   8   8  14       95.42      425.11    467.86 o
   9   8  14        6.64       47.90    547.06 o
 -14   9  14       26.42      160.39    417.60 o
 -13   9  14     2909.71     2943.98    337.05 o
 -12   9  14     4267.25     4497.33    310.80 o
 -11   9  14     3041.56     3524.30    284.10 o
 -10   9  14       52.26      168.16    274.77 o
  -9   9  14     1392.27     1690.52    265.97 o
  -8   9  14     4623.93     4652.90    261.48 o
  -7   9  14     2160.03     2481.81    326.34 o
  -6   9  14      420.23      294.37    235.76 o
  -5   9  14      167.70       90.78    227.55 o
  -4   9  14      173.24      235.59    223.82 o
  -3   9  14     2382.91     2106.54    255.25 o
  -2   9  14    19802.71    19975.00    348.75 o
  -1   9  14     1136.61     1108.36    213.40 o
   0   9  14     2242.94     1847.69    219.21 o
   1   9  14     1564.96     1367.63    209.92 o
   2   9  14     1015.94     1065.62    215.21 o
   3   9  14       11.15       47.64    218.60 o
   4   9  14      265.63       79.76    228.79 o
   5   9  14      269.61      196.25    328.14 o
   6   9  14        4.19       65.81    347.23 o
   7   9  14      769.63      885.35    372.69 o
   8   9  14     1023.72     1414.45    505.87 o
 -13  10  14     1048.84     1351.19    348.96 o
 -12  10  14     1032.85     1031.41    324.60 o
 -11  10  14     5040.76     4906.06    311.26 o
 -10  10  14     2591.61     2404.36    284.90 o
  -9  10  14      290.06      241.18    269.24 o
  -8  10  14      906.69      932.86    262.14 o
  -7  10  14       21.48      209.02    252.25 o
  -6  10  14        5.00       10.36    243.14 o
  -5  10  14       96.38      148.97    247.07 o
  -4  10  14     3215.80     2832.39    237.15 o
  -3  10  14    13791.98    14258.00    322.71 o
  -2  10  14      548.74      847.03    270.55 o
  -1  10  14     6560.00     6719.15    243.80 o
   0  10  14     3003.57     2653.66    232.60 o
   1  10  14      415.35      324.36    240.42 o
   2  10  14      720.22      532.04    246.58 o
   3  10  14      319.99      407.92    234.50 o
   4  10  14      210.92       46.36    244.85 o
   5  10  14      480.53      627.59    293.97 o
   6  10  14       27.58      380.17    370.56 o
   7  10  14      807.27     1061.39    395.09 o
 -13  11  14      106.25      -19.47    370.24 o
 -12  11  14      245.58      523.89    359.36 o
 -11  11  14     3104.39     3425.67    321.77 o
 -10  11  14     2748.83     2617.69    308.88 o
  -9  11  14      261.58      246.65    294.83 o
  -8  11  14     1534.61     1577.47    274.39 o
  -7  11  14     4022.56     3777.86    281.54 o
  -6  11  14     2023.13     1697.92    258.64 o
  -5  11  14      737.89      768.14    254.31 o
  -4  11  14     1777.17     1729.92    263.35 o
  -3  11  14       89.71      250.23    255.42 o
  -2  11  14       81.29      197.92    259.09 o
  -1  11  14      328.37      438.31    300.69 o
   0  11  14       14.49        1.34    315.74 o
   1  11  14       84.82      151.15    254.50 o
   2  11  14     2492.64     2488.94    273.60 o
   3  11  14      963.00      976.41    275.28 o
   4  11  14      121.91      109.20    257.26 o
   5  11  14        0.35      169.90    372.80 o
   6  11  14     2913.41     2995.73    393.60 o
   7  11  14     3316.92     3605.34    419.56 o
 -12  12  14      125.77      216.89    366.26 o
 -11  12  14        2.74      285.81    353.42 o
 -10  12  14     2061.27     2343.79    330.98 o
  -9  12  14     1919.81     1899.62    355.56 o
  -8  12  14     1595.87     1510.82    340.85 o
  -7  12  14      102.54      141.36    332.10 o
  -6  12  14      504.45      753.15    324.85 o
  -5  12  14     2077.76     1951.99    315.82 o
  -4  12  14     1520.55     1585.15    301.14 o
  -3  12  14       90.40      260.78    305.13 o
  -2  12  14      882.86      755.30    267.77 o
  -1  12  14      856.65      590.09    329.06 o
   0  12  14     1411.14     1235.09    313.79 o
   1  12  14      910.17     1062.24    320.21 o
   2  12  14      103.35      214.39    296.28 o
   3  12  14      108.74      159.27    300.42 o
   4  12  14      280.46      103.93    372.25 o
   5  12  14      802.60      534.78    395.89 o
   6  12  14     1042.92     1268.79    417.96 o
 -11  13  14     1464.60     1668.09    370.06 o
 -10  13  14     2001.91     2089.15    343.89 o
  -9  13  14       42.71     -157.83    395.06 o
  -8  13  14      855.53      614.75    381.59 o
  -7  13  14     1617.51     1825.89    361.11 o
  -6  13  14       79.26      171.80    362.09 o
  -5  13  14     1962.99     1849.05    342.89 o
  -4  13  14      129.29      224.82    349.58 o
  -3  13  14       16.28     -203.37    341.96 o
  -2  13  14       44.05       33.32    331.81 o
  -1  13  14       43.43      160.00    338.40 o
   0  13  14      134.34      177.70    355.29 o
   1  13  14      573.68      745.89    362.64 o
   2  13  14       48.58      504.25    363.61 o
   3  13  14     1409.76     1132.27    368.78 o
   4  13  14      749.63      499.95    404.60 o
   5  13  14       23.34      237.91    509.99 o
  -9  14  14     6117.21     7143.40    798.62 o
  -8  14  14     3391.10     3931.45    523.34 o
  -7  14  14      611.42      543.73    392.12 o
  -6  14  14     6447.99     6868.07    387.66 o
  -5  14  14     3352.64     3375.30    367.11 o
  -4  14  14      120.57      -41.69    380.15 o
  -3  14  14      184.29      209.47    366.80 o
  -2  14  14       21.17       60.03    359.73 o
  -1  14  14        2.49      209.27    365.83 o
   0  14  14       67.07      -95.55    369.36 o
   1  14  14      446.69      695.58    390.19 o
   2  14  14     1019.65     1098.70    389.70 o
   3  14  14        6.89      -18.16    413.92 o
  -7  15  14      678.01      350.16    419.21 o
  -6  15  14       99.35       65.48    404.66 o
  -5  15  14      178.51      313.55    403.65 o
  -4  15  14      544.27      595.55    406.74 o
  -3  15  14       38.90       32.54    412.97 o
  -2  15  14      260.50      178.98    400.69 o
  -1  15  14       36.75     -131.63    390.73 o
   0  15  14      165.01     -139.26    388.55 o
   1  15  14      212.32      364.88    417.37 o
   2  15  14       45.21      137.83    434.54 o
  -4  16  14      251.99      326.63    448.06 o
  -3  16  14        0.68      -22.17    440.25 o
  -2  16  14        6.44       70.25    430.16 o
 -16   1  15     1541.56     1852.71    468.69 o
 -15   1  15     1908.09     2178.35    312.99 o
 -14   1  15     1227.52     1075.34    287.50 o
 -13   1  15      552.32      598.46    269.26 o
 -12   1  15     2249.78     2676.71    367.53 o
 -11   1  15     1396.71     1435.19    233.91 o
 -10   1  15     2204.28     2197.28    232.46 o
  -9   1  15        9.06      322.89    215.11 o
  -8   1  15    21899.98    21787.32    535.41 o
  -7   1  15    17259.26    17594.04    356.58 o
  -6   1  15       72.69        5.66    349.62 o
  -5   1  15     3195.84     3092.81    315.94 o
  -4   1  15    14632.40    14798.78    302.83 o
  -3   1  15     4834.89     4865.52    215.45 o
  -2   1  15      305.87      352.37    185.83 o
  -1   1  15      914.58      746.09    195.17 o
   0   1  15       36.80       16.40    195.09 o
   1   1  15     1056.96     1070.38    198.56 o
   2   1  15     1558.72     1528.20    203.16 o
   3   1  15     3487.05     3477.82    222.06 o
   4   1  15     2601.31     2410.47    220.99 o
   5   1  15     2175.40     2006.98    230.85 o
   6   1  15     2725.58     3171.15    367.22 o
   7   1  15     1047.53      975.63    387.67 o
   8   1  15      375.78      697.61    424.99 o
   9   1  15     1186.54     1335.59    468.77 o
  10   1  15      788.56     1146.97    517.84 o
 -16   2  15     1872.90     1956.24    500.64 o
 -15   2  15      484.66      828.16    367.78 o
 -14   2  15       96.71       29.52    290.70 o
 -13   2  15     1491.02     1118.72    274.18 o
 -12   2  15      133.88      317.70    219.08 o
 -11   2  15     1873.75     1827.36    237.10 o
 -10   2  15       16.17       49.67    218.86 o
  -9   2  15     5662.74     5386.51    247.75 o
  -8   2  15     3507.08     3496.64    223.79 o
  -7   2  15      377.38      378.72    218.16 o
  -6   2  15    12384.81    12757.03    350.38 o
  -5   2  15     8623.53     8004.47    282.29 o
  -4   2  15     1314.00     1382.94    227.41 o
  -3   2  15     1059.04      822.87    194.87 o
  -2   2  15     2981.32     3055.77    204.73 o
  -1   2  15        2.82       73.56    199.38 o
   0   2  15      587.46      554.22    194.71 o
   1   2  15      707.38      712.56    206.05 o
   2   2  15     3383.63     3090.66    250.26 o
   3   2  15       62.63       87.70    217.86 o
   4   2  15     2489.75     2676.28    225.11 o
   5   2  15     3127.36     2918.21    233.64 o
   6   2  15      475.99      553.18    284.63 o
   7   2  15     1782.39     2024.79    402.49 o
   8   2  15     1158.77     1500.03    449.26 o
   9   2  15      122.89      -24.27    490.43 o
  10   2  15      505.58      566.89    518.04 o
 -16   3  15     1210.36     1337.26    496.38 o
 -15   3  15       19.86      238.28    324.66 o
 -14   3  15       41.61      -79.62    306.38 o
 -13   3  15     1691.67     1754.42    238.87 o
 -12   3  15     4194.52     4275.85    222.49 o
 -11   3  15     1178.85     1285.05    207.74 o
 -10   3  15      202.16      271.39    226.70 o
  -9   3  15     3766.86     3617.12    225.59 o
  -8   3  15     4253.51     4143.33    244.95 o
  -7   3  15     2791.00     2462.20    268.23 o
  -6   3  15        3.46      210.09    238.75 o
  -5   3  15      825.48      866.02    219.17 o
  -4   3  15      290.61      364.19    226.20 o
  -3   3  15     2421.13     2617.84    209.68 o
  -2   3  15     2202.26     2207.07    196.21 o
  -1   3  15     2600.15     2347.45    210.94 o
   0   3  15     1282.81     1423.28    200.56 o
   1   3  15     9878.54    10129.00    275.83 o
   2   3  15     4732.98     4228.88    221.51 o
   3   3  15        7.27       51.93    220.10 o
   4   3  15      389.86      366.08    225.34 o
   5   3  15      359.95      206.68    235.99 o
   6   3  15       12.52      126.04    299.40 o
   7   3  15      152.99      724.24    443.03 o
   8   3  15     1961.07     2356.93    434.87 o
   9   3  15       83.57      425.56    491.82 o
 -16   4  15     2643.13     2932.70    419.09 o
 -15   4  15     1484.29     1694.12    334.31 o
 -14   4  15      185.03      490.77    295.79 o
 -13   4  15      285.12      356.59    270.15 o
 -12   4  15       10.20       -7.95    261.92 o
 -11   4  15       21.56      -24.48    215.32 o
 -10   4  15      993.63      778.98    202.77 o
  -9   4  15     6306.29     5803.60    250.86 o
  -8   4  15      571.21      599.07    222.90 o
  -7   4  15      845.88      553.23    216.75 o
  -6   4  15     8867.22     8655.14    325.48 o
  -5   4  15     6622.70     6519.54    271.03 o
  -4   4  15      127.94      272.46    222.33 o
  -3   4  15     3714.94     3368.29    342.86 o
  -2   4  15     2451.71     2174.05    206.21 o
  -1   4  15     1341.94     1440.94    195.71 o
   0   4  15      420.87      624.73    204.59 o
   1   4  15       18.53       76.33    212.13 o
   2   4  15       27.24       68.28    217.92 o
   3   4  15      943.59      755.30    225.56 o
   4   4  15     2130.75     2273.69    238.13 o
   5   4  15      689.16      592.29    293.75 o
   6   4  15      770.53      572.13    306.92 o
   7   4  15     1014.97     1132.53    417.86 o
   8   4  15     1617.48     2173.37    454.40 o
   9   4  15      806.07      925.06    487.12 o
 -15   5  15     1209.52     1555.48    382.53 o
 -14   5  15      438.55      311.16    311.70 o
 -13   5  15     2975.00     2894.48    291.17 o
 -12   5  15     8954.44     8872.91    521.59 o
 -11   5  15     1584.28     1460.64    259.48 o
 -10   5  15     1862.78     1888.75    252.62 o
  -9   5  15     2874.51     2577.38    229.06 o
  -8   5  15      422.12      415.85    216.28 o
  -7   5  15     1746.39     1492.33    209.53 o
  -6   5  15     3822.20     3570.98    331.14 o
  -5   5  15     5178.50     4934.35    373.05 o
  -4   5  15      923.77     1023.46    228.83 o
  -3   5  15      387.96      345.18    221.98 o
  -2   5  15     9086.30     8712.26    333.58 o
  -1   5  15     9197.04     9460.43    279.06 o
   0   5  15     1017.68     1163.44    213.23 o
   1   5  15     4637.81     4574.86    274.54 o
   2   5  15     1243.83     1311.35    222.15 o
   3   5  15     3584.03     3547.32    227.96 o
   4   5  15     2642.94     2286.97    239.63 o
   5   5  15        7.31       18.32    295.52 o
   6   5  15     2857.60     2697.68    321.86 o
   7   5  15      591.28      507.48    446.02 o
   8   5  15     1715.20     1707.92    464.62 o
   9   5  15     1689.09     2746.50    493.89 o
 -15   6  15     1108.83      837.25    411.57 o
 -14   6  15     4041.96     4433.40    322.96 o
 -13   6  15     1748.08     1489.20    304.40 o
 -12   6  15      469.93      242.64    279.48 o
 -11   6  15     5321.07     5153.65    447.58 o
 -10   6  15    10188.13    10313.08    363.18 o
  -9   6  15     2221.12     2155.77    244.17 o
  -8   6  15      341.02      214.04    285.41 o
  -7   6  15     2600.93     2443.68    208.80 o
  -6   6  15      596.41      600.18    269.06 o
  -5   6  15      667.92      700.46    210.70 o
  -4   6  15     5061.74     4658.98    294.14 o
  -3   6  15     5376.69     4948.47    263.76 o
  -2   6  15      311.62      213.63    288.91 o
  -1   6  15    11843.38    12404.32    300.02 o
   0   6  15    11313.45    12103.66    435.31 o
   1   6  15      740.93      577.14    223.20 o
   2   6  15     1603.02     1561.56    226.73 o
   3   6  15     4549.16     4303.96    239.39 o
   4   6  15      613.24      536.80    245.98 o
   5   6  15      512.73      291.17    303.52 o
   6   6  15        0.08      -20.27    325.05 o
   7   6  15      832.83     1049.81    450.39 o
   8   6  15      164.25       79.05    489.30 o
   9   6  15      350.46      317.54    530.66 o
 -15   7  15      140.83       27.18    416.17 o
 -14   7  15      453.17      444.20    334.28 o
 -13   7  15      636.85      697.07    311.97 o
 -12   7  15        0.36       56.79    290.76 o
 -11   7  15        5.47       19.18    266.70 o
 -10   7  15      474.26      334.04    258.14 o
  -9   7  15        1.74      124.76    241.77 o
  -8   7  15      270.72      115.80    236.87 o
  -7   7  15        1.54      112.21    287.18 o
  -6   7  15      617.34      656.65    274.27 o
  -5   7  15     1246.98     1418.21    266.96 o
  -4   7  15      417.48      145.70    239.82 o
  -3   7  15      543.71      648.30    241.73 o
  -2   7  15     1853.17     1962.56    244.34 o
  -1   7  15      142.04        5.22    241.26 o
   0   7  15      311.78      499.58    227.25 o
   1   7  15     1530.39     1334.84    228.94 o
   2   7  15      867.37      667.66    251.41 o
   3   7  15      182.60      357.42    237.38 o
   4   7  15        3.73      -58.71    259.25 o
   5   7  15      145.55      124.66    319.68 o
   6   7  15        3.33      261.18    347.33 o
   7   7  15       78.57      172.93    447.43 o
   8   7  15      285.43      564.55    487.27 o
 -14   8  15     2709.69     2970.39    351.79 o
 -13   8  15     2525.55     2309.80    361.46 o
 -12   8  15       11.62     -122.35    310.54 o
 -11   8  15     2380.73     2598.55    285.28 o
 -10   8  15     9991.19     9618.42    479.05 o
  -9   8  15       38.25       20.20    258.31 o
  -8   8  15     1070.44     1008.54    254.43 o
  -7   8  15      922.64      731.35    244.44 o
  -6   8  15       17.10      138.28    288.05 o
  -5   8  15      338.91      422.74    279.67 o
  -4   8  15     1524.74     1290.18    289.09 o
  -3   8  15     1742.98     1635.93    325.66 o
  -2   8  15      145.16       21.04    250.50 o
  -1   8  15    11548.58    11926.21    535.58 o
   0   8  15     8040.24     8227.08    487.98 o
   1   8  15     1247.36     1367.30    243.89 o
   2   8  15     4803.01     4373.25    249.85 o
   3   8  15     7296.98     7470.57    339.15 o
   4   8  15        2.85      111.12    270.74 o
   5   8  15      809.58      653.83    333.86 o
   6   8  15       42.71      244.16    359.85 o
   7   8  15      607.13      606.59    461.95 o
   8   8  15      451.65      207.76    514.73 o
 -14   9  15       30.49       -9.77    361.01 o
 -13   9  15      833.74     1069.31    347.02 o
 -12   9  15      795.90      909.15    326.44 o
 -11   9  15      140.18      106.95    303.57 o
 -10   9  15     2152.85     2388.32    295.86 o
  -9   9  15     3974.23     3982.54    279.97 o
  -8   9  15        0.22     -134.73    265.99 o
  -7   9  15     1100.32     1001.78    243.35 o
  -6   9  15      419.57      417.03    240.40 o
  -5   9  15      787.92      752.01    281.89 o
  -4   9  15      674.70      467.14    299.07 o
  -3   9  15       53.89      -72.47    392.37 o
  -2   9  15     3043.46     3329.80    380.20 o
  -1   9  15       23.26       52.67    275.26 o
   0   9  15     1828.98     1749.71    271.33 o
   1   9  15     4584.99     4136.42    252.77 o
   2   9  15     1732.70     1755.15    264.39 o
   3   9  15      656.27      594.76    266.66 o
   4   9  15     2261.16     2389.84    353.81 o
   5   9  15       11.55       -1.97    355.43 o
   6   9  15      197.53      246.47    381.45 o
   7   9  15      177.13      457.36    495.80 o
 -13  10  15        0.71      153.28    366.44 o
 -12  10  15       82.98       48.27    340.98 o
 -11  10  15       38.68       30.93    330.04 o
 -10  10  15     3710.42     3902.84    310.45 o
  -9  10  15     4621.32     4913.83    287.94 o
  -8  10  15      951.70      844.66    272.60 o
  -7  10  15      208.73      111.18    273.40 o
  -6  10  15     4331.10     3847.59    256.52 o
  -5  10  15     2300.08     2007.09    250.75 o
  -4  10  15      258.74       33.72    312.27 o
  -3  10  15      253.33      469.34    331.41 o
  -2  10  15      501.28      379.06    394.31 o
  -1  10  15     3284.52     3117.49    360.48 o
   0  10  15      381.43      504.51    305.43 o
   1  10  15      617.77      706.53    294.90 o
   2  10  15      349.15      392.11    313.81 o
   3  10  15      667.19      932.13    286.29 o
   4  10  15      594.34      767.76    358.11 o
   5  10  15      219.20      475.41    367.53 o
   6  10  15      396.04      281.23    406.49 o
 -12  11  15     2845.73     3024.98    367.37 o
 -11  11  15      733.44      898.46    347.78 o
 -10  11  15       27.21      241.32    327.13 o
  -9  11  15      880.09      690.45    304.72 o
  -8  11  15      505.17      529.86    296.30 o
  -7  11  15      289.88      476.66    291.94 o
  -6  11  15      221.54      350.58    279.71 o
  -5  11  15      543.49      357.09    273.14 o
  -4  11  15      337.50      322.51    271.63 o
  -3  11  15     1582.65     1313.86    313.32 o
  -2  11  15     9371.69     9119.22    464.24 o
  -1  11  15     2851.30     2923.12    413.80 o
   0  11  15      115.20       72.62    415.87 o
   1  11  15     2147.92     2326.56    317.04 o
   2  11  15      629.02      720.35    333.41 o
   3  11  15       27.68       31.01    350.71 o
   4  11  15      132.64     -151.20    366.10 o
   5  11  15        7.38      -74.31    400.96 o
   6  11  15      213.93      408.34    426.35 o
 -11  12  15     3384.51     3613.40    380.42 o
 -10  12  15       21.87      -25.64    340.61 o
  -9  12  15     1740.01     1473.34    336.86 o
  -8  12  15      501.58      522.29    324.35 o
  -7  12  15       32.55      119.20    302.93 o
  -6  12  15     4630.19     4258.32    300.02 o
  -5  12  15     6062.24     5893.09    295.97 o
  -4  12  15      413.83      396.75    282.65 o
  -3  12  15     3063.81     2575.18    340.07 o
  -2  12  15     1333.04     1207.31    338.78 o
  -1  12  15      162.30       20.63    441.47 o
   0  12  15        4.66      585.76    463.15 o
   1  12  15      578.27      637.95    445.76 o
   2  12  15      308.41      352.86    475.02 o
   3  12  15      164.75      138.81    379.94 o
   4  12  15      507.10      641.21    507.04 o
   5  12  15      724.49     1137.19    422.85 o
 -10  13  15      526.02      628.54    375.77 o
  -9  13  15       17.31      -73.94    361.79 o
  -8  13  15     1151.42     1081.97    339.63 o
  -7  13  15     2655.34     3267.50    332.20 o
  -6  13  15      787.98     1067.11    325.32 o
  -5  13  15     1343.12     1138.53    313.84 o
  -4  13  15     4719.92     5100.72    316.67 o
  -3  13  15     1135.16     1390.68    365.54 o
  -2  13  15      162.49      330.22    363.09 o
  -1  13  15      258.86      493.90    373.83 o
   0  13  15        4.87      541.55    479.38 o
   1  13  15      400.02      231.39    491.57 o
   2  13  15     1322.66     1241.82    522.92 o
   3  13  15      941.68     1016.90    508.94 o
  -8  14  15      899.67      769.07    377.71 o
  -7  14  15       29.92     -256.01    424.05 o
  -6  14  15      405.94      385.96    392.89 o
  -5  14  15       56.95      -64.81    401.13 o
  -4  14  15      300.57      340.36    399.58 o
  -3  14  15      605.28      529.70    408.36 o
  -2  14  15       88.27      130.86    395.74 o
  -1  14  15      132.66      356.69    404.94 o
   0  14  15      217.48      157.94    412.90 o
   1  14  15       91.47      144.14    529.04 o
   2  14  15      109.65      329.80    546.45 o
  -5  15  15      837.54      601.02    422.06 o
  -4  15  15     2225.69     2570.64    518.23 o
  -3  15  15     1004.69      542.62    531.24 o
  -2  15  15      391.84      259.57    522.88 o
  -1  15  15        0.51      207.73    437.02 o
 -16   0  16     8769.97    10309.55    507.54 o
 -15   0  16     4393.92     4450.47    465.86 o
 -14   0  16       52.96      -26.37    432.39 o
 -13   0  16     2282.38     2368.80    412.05 o
 -12   0  16      281.41      348.14    383.19 o
 -11   0  16       11.09      167.92    454.83 o
 -10   0  16      104.98      200.67    350.35 o
  -9   0  16     7103.10     6863.54    407.00 o
  -8   0  16    16161.87    17003.17    488.11 o
  -7   0  16     7190.67     6849.13    692.35 o
  -6   0  16    21104.04    21744.07    779.32 o
  -5   0  16    11517.73    10135.03    602.88 o
  -4   0  16     2437.65     2220.44    390.32 o
  -3   0  16     4033.46     4355.84    447.54 o
  -2   0  16     2239.65     2366.30    303.20 o
  -1   0  16      896.76      696.86    298.40 o
   0   0  16      415.95        3.00    306.49 o
   1   0  16       33.92      150.24    314.75 o
   2   0  16     1242.54     1356.96    306.23 o
   3   0  16      513.24      380.55    325.68 o
   4   0  16     1520.68     1787.04    344.90 o
   5   0  16     3078.89     3081.20    372.18 o
   6   0  16      623.59      434.74    584.96 o
   7   0  16     1430.53     1338.50    619.76 o
   8   0  16      892.87     1312.11    677.74 o
   9   0  16     1295.48      997.17    710.23 o
 -16   1  16        0.37      178.28    513.00 o
 -15   1  16      569.36      899.56    331.34 o
 -14   1  16      675.01     1006.84    303.65 o
 -13   1  16      285.67      557.61    281.95 o
 -12   1  16      878.92      937.61    268.04 o
 -11   1  16      250.34      173.03    252.56 o
 -10   1  16     1577.15     1616.97    243.34 o
  -9   1  16     2086.90     1914.11    227.41 o
  -8   1  16      618.00      487.42    235.47 o
  -7   1  16     4909.06     4944.46    241.85 o
  -6   1  16     2864.91     2435.64    630.37 o
  -5   1  16       21.48      121.74    305.44 o
  -4   1  16      487.81      247.04    208.40 o
  -3   1  16      115.03       24.08    205.39 o
  -2   1  16       17.94       27.41    205.37 o
  -1   1  16     1911.11     1543.06    218.96 o
   0   1  16      152.20      161.37    216.49 o
   1   1  16     2705.42     2502.07    244.63 o
   2   1  16      674.97      778.18    248.97 o
   3   1  16      827.04      834.70    227.92 o
   4   1  16     1239.66      985.01    243.47 o
   5   1  16       26.11      -10.10    247.42 o
   6   1  16      165.04     -149.43    412.60 o
   7   1  16       87.89      186.50    438.14 o
   8   1  16       50.04      489.13    475.51 o
   9   1  16      195.32      332.91    526.36 o
 -16   2  16     3103.46     4043.95    510.81 o
 -15   2  16     2610.80     2760.88    383.77 o
 -14   2  16      408.30      464.69    307.35 o
 -13   2  16      304.23       -1.19    290.76 o
 -12   2  16      633.58      551.80    265.00 o
 -11   2  16     1277.55     1057.51    254.40 o
 -10   2  16     2187.36     2257.78    233.49 o
  -9   2  16      702.14      640.16    235.12 o
  -8   2  16      244.20      224.37    228.47 o
  -7   2  16     5256.33     4608.82    239.41 o
  -6   2  16     5490.35     5176.43    385.60 o
  -5   2  16     2420.94     2039.35    252.97 o
  -4   2  16       28.75       -2.88    253.61 o
  -3   2  16    10248.09     9480.52    431.67 o
  -2   2  16     5963.19     5917.58    239.47 o
  -1   2  16      799.85      683.85    210.77 o
   0   2  16     5203.77     5295.72    240.26 o
   1   2  16      668.85      570.25    214.07 o
   2   2  16     2731.33     2610.35    225.98 o
   3   2  16     5069.64     5292.05    242.45 o
   4   2  16     1467.26     1391.70    248.06 o
   5   2  16     1122.70      941.30    289.11 o
   6   2  16       10.15        9.04    398.41 o
   7   2  16      190.23      509.16    451.64 o
   8   2  16      678.08     1131.08    485.58 o
   9   2  16      880.93      965.71    526.34 o
 -15   3  16     2981.47     3457.06    393.48 o
 -14   3  16     2753.09     2614.94    358.92 o
 -13   3  16       33.00      144.27    350.40 o
 -12   3  16     2164.70     2252.66    274.71 o
 -11   3  16        3.35      132.65    258.11 o
 -10   3  16      389.93      273.92    242.49 o
  -9   3  16      111.15      202.92    232.16 o
  -8   3  16     2767.20     2853.40    229.11 o
  -7   3  16     4546.01     5071.84    245.36 o
  -6   3  16     2515.25     2296.34    259.29 o
  -5   3  16     7807.43     7645.43    421.55 o
  -4   3  16    27003.11    28489.38    462.89 o
  -3   3  16     1657.80     2224.34    319.58 o
  -2   3  16      886.48      824.28    214.66 o
  -1   3  16     1494.96     1444.49    208.92 o
   0   3  16       14.57      183.28    218.67 o
   1   3  16      753.22      887.76    220.37 o
   2   3  16      907.55      718.34    219.93 o
   3   3  16     1566.50     1515.59    235.17 o
   4   3  16       44.60       29.85    247.24 o
   5   3  16        7.14     -102.98    308.19 o
   6   3  16     4223.41     4948.73    499.37 o
   7   3  16     3964.28     4358.31    438.58 o
   8   3  16       13.08      111.07    496.90 o
   9   3  16     1701.19     2160.38    538.20 o
 -15   4  16      410.55      177.31    403.11 o
 -14   4  16     2256.99     2334.68    367.91 o
 -13   4  16     3155.78     3957.16    353.41 o
 -12   4  16      746.77      824.16    321.38 o
 -11   4  16     1755.93     1542.78    310.57 o
 -10   4  16     3892.29     3501.36    243.15 o
  -9   4  16      548.09      519.75    231.75 o
  -8   4  16      264.32       50.04    223.50 o
  -7   4  16     5680.58     5637.56    280.71 o
  -6   4  16      802.27      614.71    267.84 o
  -5   4  16     1345.99     1208.26    234.33 o
  -4   4  16      270.12      131.40    253.65 o
  -3   4  16     2747.30     2757.87    239.97 o
  -2   4  16     1864.54     1888.78    213.19 o
  -1   4  16     3489.93     3448.47    224.16 o
   0   4  16     4427.10     4722.32    236.29 o
   1   4  16       70.45      100.35    230.50 o
   2   4  16     1248.40     1158.66    234.68 o
   3   4  16     3420.73     3123.17    317.35 o
   4   4  16       15.05      123.34    253.80 o
   5   4  16      921.70     1059.82    317.32 o
   6   4  16     2168.54     2097.57    411.82 o
   7   4  16      358.22      412.67    441.79 o
   8   4  16     1561.16     1749.81    507.47 o
 -15   5  16        8.33       52.18    409.42 o
 -14   5  16      642.53      723.89    367.77 o
 -13   5  16     3240.23     3423.14    369.56 o
 -12   5  16     1971.92     1782.77    339.36 o
 -11   5  16      314.39      480.71    309.11 o
 -10   5  16        8.89      152.07    308.09 o
  -9   5  16     1028.50      664.18    300.02 o
  -8   5  16     6533.76     6475.76    284.53 o
  -7   5  16     3238.87     3374.13    236.64 o
  -6   5  16       28.75     -108.42    278.33 o
  -5   5  16      758.54      662.82    259.53 o
  -4   5  16      436.68      344.44    249.40 o
  -3   5  16      569.80      340.85    257.14 o
  -2   5  16     1190.62     1121.27    224.58 o
  -1   5  16     1032.79      744.41    231.71 o
   0   5  16      995.78     1090.51    229.89 o
   1   5  16     1455.68     1447.46    237.17 o
   2   5  16     1673.82     1713.78    236.82 o
   3   5  16     1035.57     1210.61    249.60 o
   4   5  16      516.72      520.61    253.79 o
   5   5  16      824.44      739.90    320.35 o
   6   5  16        5.81      260.63    338.52 o
   7   5  16      172.77       57.67    471.53 o
   8   5  16        2.05      -83.04    490.96 o
 -14   6  16       10.11       57.01    397.09 o
 -13   6  16      302.28      204.97    364.83 o
 -12   6  16      221.37      126.79    348.36 o
 -11   6  16     3204.21     3289.11    325.91 o
 -10   6  16     2341.85     2075.42    329.37 o
  -9   6  16      290.33      116.56    308.59 o
  -8   6  16      918.02      699.14    308.07 o
  -7   6  16     4466.49     4098.93    290.99 o
  -6   6  16       12.57      180.46    292.78 o
  -5   6  16      534.45      609.36    216.95 o
  -4   6  16      831.52      696.62    247.08 o
  -3   6  16      959.78      627.20    266.20 o
  -2   6  16       21.03      -83.53    250.78 o
  -1   6  16     1997.44     2123.96    223.81 o
   0   6  16     4578.40     4499.10    294.74 o
   1   6  16      302.93      384.21    239.30 o
   2   6  16     4930.72     4880.27    253.95 o
   3   6  16     3794.31     3974.91    260.72 o
   4   6  16       74.64      192.87    268.44 o
   5   6  16       37.64      143.30    336.47 o
   6   6  16      132.93      160.03    352.10 o
   7   6  16      443.19      532.95    489.66 o
   8   6  16       49.13       75.03    520.83 o
 -14   7  16      106.89      -71.93    413.89 o
 -13   7  16     3694.75     3870.02    381.62 o
 -12   7  16     4252.02     4520.23    359.94 o
 -11   7  16      594.03      817.87    344.68 o
 -10   7  16     3151.42     2969.89    340.96 o
  -9   7  16    15697.89    15522.59    442.13 o
  -8   7  16     1841.41     1876.93    328.10 o
  -7   7  16      509.76      446.41    304.43 o
  -6   7  16     1151.19      889.52    302.73 o
  -5   7  16      990.97      815.87    274.26 o
  -4   7  16     1104.64     1420.91    373.35 o
  -3   7  16      372.76        2.36    272.38 o
  -2   7  16     3533.07     3435.26    318.12 o
  -1   7  16     2020.87     2205.82    274.23 o
   0   7  16     3060.27     3052.31    241.27 o
   1   7  16    15751.03    16589.79    354.38 o
   2   7  16     9929.83    11072.82    310.48 o
   3   7  16      351.37      448.47    266.82 o
   4   7  16     7464.54     7548.28    289.15 o
   5   7  16     1560.35     1865.65    355.88 o
   6   7  16       32.74      -52.13    364.69 o
   7   7  16       64.44      269.68    498.63 o
 -14   8  16      137.05      137.04    428.30 o
 -13   8  16      162.44       25.18    406.58 o
 -12   8  16       43.19      356.72    369.32 o
 -11   8  16     1517.95     1368.63    346.39 o
 -10   8  16     1528.99     1551.81    365.19 o
  -9   8  16      234.37      195.46    320.97 o
  -8   8  16     3954.35     3907.24    328.90 o
  -7   8  16       41.55      -92.63    307.91 o
  -6   8  16       75.76      138.42    318.62 o
  -5   8  16      254.77      120.28    304.28 o
  -4   8  16        0.83       43.26    296.31 o
  -3   8  16       12.54     -147.86    397.46 o
  -2   8  16        0.94       19.11    267.14 o
  -1   8  16      222.08      152.52    278.30 o
   0   8  16     1190.00     1131.44    284.24 o
   1   8  16      137.21      194.82    259.56 o
   2   8  16      720.21      491.70    269.36 o
   3   8  16     1573.20     1118.80    281.10 o
   4   8  16       97.44      208.68    351.23 o
   5   8  16      232.78      242.48    368.39 o
   6   8  16      401.46      271.74    390.88 o
   7   8  16        2.27      -22.75    529.63 o
 -13   9  16     5337.04     5667.28    420.44 o
 -12   9  16     1302.36     1316.39    400.44 o
 -11   9  16       19.03       76.32    363.09 o
 -10   9  16       19.00     -237.55    379.28 o
  -9   9  16     2424.95     2369.52    365.82 o
  -8   9  16     2699.80     2575.76    419.24 o
  -7   9  16      753.50      965.28    333.33 o
  -6   9  16      224.94       20.09    322.67 o
  -5   9  16     1134.35      901.65    310.28 o
  -4   9  16      230.98      317.09    311.74 o
  -3   9  16      333.93      397.97    388.95 o
  -2   9  16     3404.66     3150.34    381.66 o
  -1   9  16     1059.11     1121.64    301.14 o
   0   9  16     2114.95     2029.39    309.84 o
   1   9  16     1085.07     1060.06    271.01 o
   2   9  16      788.18     1134.18    287.05 o
   3   9  16      214.03      356.21    292.35 o
   4   9  16     1337.53     1468.69    368.60 o
   5   9  16     1053.38     1074.23    387.42 o
   6   9  16      265.20     -276.93    410.70 o
 -12  10  16      874.62      337.01    411.47 o
 -11  10  16     2726.09     3413.59    405.56 o
 -10  10  16     2035.07     2404.80    378.40 o
  -9  10  16       11.22      138.54    376.39 o
  -8  10  16     2167.81     2260.90    360.29 o
  -7  10  16      285.88      434.22    353.49 o
  -6  10  16      332.39      607.25    332.49 o
  -5  10  16     1362.15      939.50    329.59 o
  -4  10  16      131.51      115.07    328.80 o
  -3  10  16     2544.21     2586.86    313.10 o
  -2  10  16        4.04      -29.72    439.67 o
  -1  10  16     5848.76     4981.97    710.18 o
   0  10  16     3124.15     3061.71    454.32 o
   1  10  16       24.95       57.79    324.96 o
   2  10  16     1130.82     1365.36    341.31 o
   3  10  16     2297.73     2631.95    344.61 o
   4  10  16      196.28      399.57    386.62 o
   5  10  16      912.71     1113.20    412.78 o
 -11  11  16      136.79      214.05    420.97 o
 -10  11  16      471.89      523.25    409.73 o
  -9  11  16      316.23      329.91    384.29 o
  -8  11  16     1909.09     1480.71    383.92 o
  -7  11  16     3798.94     3934.82    363.82 o
  -6  11  16     1864.59     2349.38    400.40 o
  -5  11  16     3652.40     3625.10    363.88 o
  -4  11  16     8514.58     8735.25    379.05 o
  -3  11  16      274.98      273.76    330.48 o
  -2  11  16      984.59      867.33    431.70 o
  -1  11  16     1195.75     1225.36    447.69 o
   0  11  16      965.55      627.53    437.37 o
   1  11  16        2.07      203.39    453.38 o
   2  11  16      457.03      438.78    373.41 o
   3  11  16      535.83      566.78    384.41 o
   4  11  16      137.58       88.20    409.89 o
 -10  12  16     1032.54      986.16    428.84 o
  -9  12  16      137.13       32.89    421.27 o
  -8  12  16      297.56      629.25    408.35 o
  -7  12  16      706.31     1171.89    387.98 o
  -6  12  16     3490.17     3560.36    395.52 o
  -5  12  16     3404.24     3107.88    380.18 o
  -4  12  16      413.58      564.89    345.52 o
  -3  12  16      515.50      622.18    376.93 o
  -2  12  16     1523.11     1656.05    356.43 o
  -1  12  16      741.36      629.86    462.10 o
   0  12  16      332.66      417.39    460.63 o
   1  12  16        3.91      267.49    455.65 o
   2  12  16      380.01      907.54    505.60 o
   3  12  16      431.86      157.34    517.42 o
  -9  13  16      422.70     1054.32    435.82 o
  -8  13  16      827.43     1137.66    421.58 o
  -7  13  16     1408.45     1496.69    416.84 o
  -6  13  16       11.50       96.32    426.66 o
  -5  13  16     1817.17     1596.85    401.15 o
  -4  13  16     1931.68     2454.16    385.27 o
  -3  13  16      541.62      429.99    396.30 o
  -2  13  16      240.18      245.08    390.64 o
  -1  13  16      125.30      -38.25    392.47 o
   0  13  16      206.35      297.10    518.53 o
   1  13  16     1726.60     1483.54    516.74 o
   2  13  16       14.15      276.12    542.57 o
  -6  14  16     4389.38     4707.00    431.75 o
  -5  14  16     2961.32     3193.06    424.68 o
  -4  14  16       48.70      127.72    432.25 o
  -3  14  16     1791.31     1851.55    425.16 o
  -2  14  16     1791.05     1918.46    402.98 o
  -1  14  16      307.61      483.83    434.50 o
 -15   1  17     3723.17     4107.36    340.42 o
 -14   1  17     6635.35     7447.58    328.74 o
 -13   1  17     1736.25     2068.75    298.48 o
 -12   1  17      653.22      844.33    272.82 o
 -11   1  17      478.27      300.21    268.08 o
 -10   1  17     1021.91     1015.49    258.39 o
  -9   1  17      298.33      309.47    240.97 o
  -8   1  17     2337.96     2290.40    248.31 o
  -7   1  17    12534.03    12025.96    314.19 o
  -6   1  17      215.64       90.05    379.92 o
  -5   1  17     5411.74     6406.86    309.34 o
  -4   1  17    16308.08    17204.70    344.12 o
  -3   1  17     5412.68     5503.04    253.82 o
  -2   1  17     4392.37     4132.60    242.99 o
  -1   1  17     5594.01     6059.78    315.55 o
   0   1  17     1321.44     1656.41    231.79 o
   1   1  17        2.83       33.84    239.60 o
   2   1  17      705.35      818.21    241.55 o
   3   1  17      238.73      196.88    255.30 o
   4   1  17      130.61      134.72    266.74 o
   5   1  17     2247.55     2102.70    323.27 o
   6   1  17     3572.40     3311.88    445.83 o
   7   1  17       27.83       14.49    459.21 o
   8   1  17      131.79       54.25    519.10 o
 -15   2  17      734.79      812.50    417.77 o
 -14   2  17       49.25     -153.84    388.52 o
 -13   2  17     1845.10     2009.81    306.42 o
 -12   2  17     1369.88     1686.72    283.73 o
 -11   2  17     1430.10     1036.22    277.08 o
 -10   2  17      433.39      515.48    257.35 o
  -9   2  17     1638.87     1530.64    257.56 o
  -8   2  17     2687.59     2749.87    253.35 o
  -7   2  17       37.21      213.15    233.45 o
  -6   2  17     1839.33     1557.72    346.25 o
  -5   2  17     4038.47     4188.01    329.85 o
  -4   2  17     1165.70      942.89    257.20 o
  -3   2  17     7686.59     7910.68    409.96 o
  -2   2  17      644.48      687.86    236.96 o
  -1   2  17       93.43      246.38    226.03 o
   0   2  17     4180.15     3553.68    241.04 o
   1   2  17      553.98      637.17    240.10 o
   2   2  17     2911.62     2992.12    250.21 o
   3   2  17      298.23      157.20    252.42 o
   4   2  17      569.80      710.32    272.23 o
   5   2  17     1494.58     1777.52    333.58 o
   6   2  17       57.39      362.58    469.06 o
   7   2  17     1358.81     1950.96    594.21 o
   8   2  17      697.12      977.82    514.55 o
 -15   3  17      783.83      608.23    408.62 o
 -14   3  17     1441.71     1439.56    380.33 o
 -13   3  17      836.19      936.00    368.82 o
 -12   3  17      792.55     1464.29    335.54 o
 -11   3  17      807.43      796.39    269.71 o
 -10   3  17     2382.12     2299.94    261.86 o
  -9   3  17     3127.50     3565.48    246.74 o
  -8   3  17      971.12     1181.48    242.14 o
  -7   3  17       50.56       68.09    231.22 o
  -6   3  17     1078.80     1247.24    301.12 o
  -5   3  17     1339.97      897.37    266.25 o
  -4   3  17     1790.29     1882.02    258.46 o
  -3   3  17      835.49      847.74    232.76 o
  -2   3  17       10.96      -75.86    230.28 o
  -1   3  17        0.70      117.68    234.28 o
   0   3  17      560.02      661.85    238.30 o
   1   3  17     2092.79     2184.32    240.83 o
   2   3  17     2343.65     2098.53    249.49 o
   3   3  17      355.86      753.09    257.03 o
   4   3  17     1912.66     1503.55    267.51 o
   5   3  17     1191.12     1308.69    332.65 o
   6   3  17       79.13       62.52    469.40 o
   7   3  17      691.46      588.31    474.60 o
 -15   4  17     1521.31     1697.52    418.41 o
 -14   4  17        0.07      -10.96    391.08 o
 -13   4  17     2018.73     1894.59    385.75 o
 -12   4  17     1931.65     2437.73    351.03 o
 -11   4  17      103.67      401.57    331.24 o
 -10   4  17       11.04      -77.74    270.28 o
  -9   4  17      101.89      245.35    250.93 o
  -8   4  17       81.33      410.27    242.67 o
  -7   4  17     2087.90     1940.92    238.61 o
  -6   4  17     7784.64     7520.73    463.33 o
  -5   4  17     6384.69     6649.44    296.37 o
  -4   4  17       10.31      149.96    256.08 o
  -3   4  17     6054.96     6305.92    401.87 o
  -2   4  17     3577.48     3514.78    235.37 o
  -1   4  17      426.37      431.65    230.82 o
   0   4  17      277.47      339.33    243.23 o
   1   4  17      621.74      481.95    243.04 o
   2   4  17       10.44      -10.35    255.72 o
   3   4  17      782.58      793.33    267.69 o
   4   4  17     1115.34     1145.91    277.21 o
   5   4  17      560.07      337.34    353.83 o
   6   4  17      100.06       44.06    458.35 o
   7   4  17      822.12      557.59    478.49 o
 -14   5  17      274.95      229.37    405.64 o
 -13   5  17     1027.84     1206.88    378.68 o
 -12   5  17     5176.33     5230.30    373.97 o
 -11   5  17       97.32       35.66    343.21 o
 -10   5  17     2279.04     2199.34    445.68 o
  -9   5  17     3940.58     3692.32    437.84 o
  -8   5  17      896.37      759.13    249.81 o
  -7   5  17      416.29      288.85    232.51 o
  -6   5  17     2889.49     2620.53    290.74 o
  -5   5  17      171.86      105.19    257.28 o
  -4   5  17     1037.15      786.56    273.53 o
  -3   5  17       60.94      164.01    257.90 o
  -2   5  17      621.34      560.49    243.80 o
  -1   5  17     2067.69     2046.82    235.12 o
   0   5  17      531.10      653.55    247.95 o
   1   5  17     3430.33     3474.95    298.70 o
   2   5  17     3305.30     3223.81    259.23 o
   3   5  17      910.58     1159.53    266.96 o
   4   5  17     3457.78     3673.74    284.33 o
   5   5  17     1480.96     1428.41    346.67 o
   6   5  17      432.61      598.40    466.98 o
   7   5  17     2629.71     2765.57    520.89 o
 -14   6  17     1514.18     1381.24    410.09 o
 -13   6  17      102.06      278.63    389.79 o
 -12   6  17     3518.28     3431.69    356.03 o
 -11   6  17     4937.07     5172.00    459.36 o
 -10   6  17     2516.06     2172.41    339.93 o
  -9   6  17       56.49      104.55    344.74 o
  -8   6  17     2325.80     2246.45    323.98 o
  -7   6  17     2556.38     2999.06    342.26 o
  -6   6  17      497.94      197.42    304.89 o
  -5   6  17      595.68      524.52    283.93 o
  -4   6  17      809.65      916.00    271.57 o
  -3   6  17       85.42      324.37    275.84 o
  -2   6  17       26.63       29.02    278.22 o
  -1   6  17     2884.83     2971.76    248.29 o
   0   6  17     2092.62     1939.41    254.70 o
   1   6  17        0.52       54.58    265.03 o
   2   6  17     1176.80     1202.82    276.47 o
   3   6  17     3424.98     3773.23    390.32 o
   4   6  17      555.30      699.28    343.51 o
   5   6  17     1587.31     1492.41    364.98 o
   6   6  17     2851.93     3536.65    490.06 o
   7   6  17       45.29      139.63    526.52 o
 -13   7  17      165.95      306.26    404.62 o
 -12   7  17       45.16      326.62    378.56 o
 -11   7  17       33.50       79.64    361.93 o
 -10   7  17      223.41      350.72    338.27 o
  -9   7  17       30.94      -36.82    346.75 o
  -8   7  17       62.58      -92.85    328.90 o
  -7   7  17       57.91        8.76    310.96 o
  -6   7  17       14.63       -4.89    303.14 o
  -5   7  17       48.05      112.65    323.95 o
  -4   7  17      208.22      487.82    362.24 o
  -3   7  17      396.93      369.56    292.92 o
  -2   7  17      472.11      584.61    295.90 o
  -1   7  17        1.01        2.26    305.01 o
   0   7  17      121.65      181.30    260.42 o
   1   7  17      147.75      188.52    273.91 o
   2   7  17     1164.37     1245.87    277.57 o
   3   7  17      305.78      320.84    292.11 o
   4   7  17      141.23      279.70    358.08 o
   5   7  17       71.05        5.58    375.29 o
   6   7  17       14.13      101.07    505.93 o
 -13   8  17        2.74     -272.85    424.87 o
 -12   8  17     2955.85     2997.07    395.54 o
 -11   8  17     3754.22     3987.54    373.86 o
 -10   8  17     2298.54     2196.89    368.42 o
  -9   8  17      486.30      263.62    362.25 o
  -8   8  17    10084.44    10755.74    425.66 o
  -7   8  17     4147.00     3992.89    340.05 o
  -6   8  17     1423.06     1283.23    330.93 o
  -5   8  17      846.76      672.97    322.46 o
  -4   8  17       41.63       84.26    377.59 o
  -3   8  17     1016.77      811.18    396.97 o
  -2   8  17       37.72       40.36    306.57 o
  -1   8  17     2677.50     2229.10    301.18 o
   0   8  17     2905.20     2820.70    367.82 o
   1   8  17        5.81      125.83    283.59 o
   2   8  17     3519.14     3619.01    285.68 o
   3   8  17     5937.86     5780.49    306.07 o
   4   8  17      670.31      989.62    379.85 o
   5   8  17      930.88      804.27    397.93 o
   6   8  17      539.91      406.21    526.64 o
 -12   9  17     1255.45     1354.41    402.86 o
 -11   9  17      116.87      160.55    404.62 o
 -10   9  17     2409.12     2199.80    375.37 o
  -9   9  17     6631.91     7132.31    384.65 o
  -8   9  17      425.09      446.05    350.13 o
  -7   9  17     2535.00     2352.30    370.87 o
  -6   9  17     1379.33     1367.29    342.35 o
  -5   9  17      418.74      530.77    333.49 o
  -4   9  17        1.89      -33.49    326.90 o
  -3   9  17       24.72       50.21    388.16 o
  -2   9  17     1461.89     1405.97    419.21 o
  -1   9  17     1621.93     1521.12    421.42 o
   0   9  17      700.23      746.55    312.80 o
   1   9  17     4600.29     4778.46    338.82 o
   2   9  17     1836.14     2267.57    308.93 o
   3   9  17       24.92      255.54    319.20 o
   4   9  17     1393.17     1347.12    388.58 o
   5   9  17       10.19      -73.84    416.21 o
 -11  10  17      106.53      279.78    434.57 o
 -10  10  17      217.02      429.56    417.26 o
  -9  10  17     1442.45     1381.82    389.43 o
  -8  10  17        5.41       79.41    381.85 o
  -7  10  17      497.97      234.60    375.33 o
  -6  10  17     2940.43     2891.64    479.79 o
  -5  10  17     1243.66     1449.63    352.87 o
  -4  10  17      780.12      827.73    347.59 o
  -3  10  17     3428.00     3053.53    359.28 o
  -2  10  17     1026.99     1209.78    421.23 o
  -1  10  17      298.26      452.83    427.20 o
   0  10  17       74.06       30.14    444.95 o
   1  10  17      356.93      639.54    355.78 o
   2  10  17      208.76      259.98    380.72 o
   3  10  17      477.11      220.26    414.68 o
   4  10  17     1798.96     1558.50    410.19 o
 -10  11  17      643.26      581.85    435.19 o
  -9  11  17     2873.07     2662.14    421.21 o
  -8  11  17      767.11      630.52    391.97 o
  -7  11  17      369.18      514.10    390.07 o
  -6  11  17      511.58      826.13    368.21 o
  -5  11  17      213.12      238.86    367.06 o
  -4  11  17      682.27      832.82    372.17 o
  -3  11  17       21.08       99.65    378.29 o
  -2  11  17      601.74      455.23    462.00 o
  -1  11  17       25.45     -368.62    446.55 o
   0  11  17      198.68       27.08    476.53 o
   1  11  17      439.12      318.92    479.62 o
   2  11  17       16.65      217.31    399.69 o
   3  11  17      145.41     -319.60    501.94 o
  -9  12  17      126.35       60.21    460.81 o
  -8  12  17      246.89      492.47    421.10 o
  -7  12  17       28.40     -234.45    394.70 o
  -6  12  17     2717.99     2753.52    411.32 o
  -5  12  17     5524.77     5140.56    401.30 o
  -4  12  17      444.26     1097.81    395.41 o
  -3  12  17     7018.29     7721.59    397.51 o
  -2  12  17     1293.72     1565.56    402.66 o
  -1  12  17       47.21     -261.77    488.80 o
   0  12  17     1034.25      548.74    494.98 o
   1  12  17      298.73      109.01    539.98 o
   2  12  17      353.88      574.14    528.45 o
  -7  13  17      352.13      148.86    430.92 o
  -6  13  17      172.90       47.95    418.80 o
  -5  13  17     3060.59     2621.65    429.78 o
  -4  13  17     7048.31     6808.24    600.18 o
  -3  13  17     1500.61     1325.04    416.09 o
  -2  13  17      793.31      807.41    431.22 o
  -1  13  17     1670.91     1441.02    418.20 o
 -14   0  18       33.03        1.84    489.97 o
 -13   0  18     5366.08     6400.94    446.87 o
 -12   0  18     6371.34     6948.02    430.08 o
 -11   0  18      151.35     -146.84    393.28 o
 -10   0  18     1262.07      997.18    385.55 o
  -9   0  18     2270.59     3078.68    505.78 o
  -8   0  18     1812.49     1545.55    365.86 o
  -7   0  18      811.79      845.40    335.84 o
  -6   0  18    11075.32    10072.26    670.72 o
  -5   0  18     1377.94     1418.51    551.63 o
  -4   0  18      308.71      339.99    357.77 o
  -3   0  18    15457.33    15714.62    851.92 o
  -2   0  18    15093.25    16619.74    845.96 o
  -1   0  18        5.89       -2.08    360.21 o
   0   0  18    11344.25    12085.53    781.94 o
   1   0  18     5913.32     6392.25    398.24 o
   2   0  18       81.54      141.64    378.26 o
   3   0  18      119.16      254.23    389.37 o
   4   0  18      166.49      464.31    405.53 o
   5   0  18      914.52     1181.96    627.96 o
   6   0  18      429.56      358.02    698.00 o
   7   0  18     2983.07     3782.15    693.23 o
 -14   1  18      462.42      588.11    343.77 o
 -13   1  18      230.08      391.51    321.80 o
 -12   1  18     1573.09     1902.50    303.95 o
 -11   1  18     2745.00     2428.28    291.80 o
 -10   1  18      494.78      362.54    267.27 o
  -9   1  18     2934.90     2919.19    251.07 o
  -8   1  18      371.98      392.49    253.63 o
  -7   1  18      379.09      407.59    253.25 o
  -6   1  18       83.07       65.58    367.25 o
  -5   1  18        6.46     -233.07    367.73 o
  -4   1  18     1735.30     1821.56    245.50 o
  -3   1  18      770.44      919.61    241.90 o
  -2   1  18        2.28       58.97    244.66 o
  -1   1  18     2223.74     2332.81    254.44 o
   0   1  18      948.29      821.72    254.19 o
   1   1  18     2000.74     2057.68    260.31 o
   2   1  18     1908.95     2048.80    263.73 o
   3   1  18        0.35       12.85    278.88 o
   4   1  18       75.35      296.26    292.41 o
   5   1  18       25.25      -92.96    471.32 o
   6   1  18       94.37     -176.80    465.90 o
   7   1  18        5.13     -205.31    544.25 o
 -14   2  18     1175.87     1172.30    405.56 o
 -13   2  18     3072.24     3034.36    323.33 o
 -12   2  18     4067.48     4355.38    300.43 o
 -11   2  18     3811.61     3652.97    294.32 o
 -10   2  18      202.76      507.27    262.41 o
  -9   2  18     3211.83     2989.52    287.14 o
  -8   2  18      981.02      911.83    258.32 o
  -7   2  18     1156.81     1188.46    251.41 o
  -6   2  18     3693.43     3881.71    383.40 o
  -5   2  18     1298.93     1500.20    325.36 o
  -4   2  18      305.40      469.66    291.52 o
  -3   2  18     8211.04     8506.07    354.66 o
  -2   2  18     3848.61     3985.97    252.28 o
  -1   2  18        9.75       28.87    244.97 o
   0   2  18       88.85       98.70    254.22 o
   1   2  18      164.38      251.48    263.68 o
   2   2  18      306.22      451.82    283.45 o
   3   2  18      501.99      628.03    278.47 o
   4   2  18        2.89       83.45    294.96 o
   5   2  18      638.97      687.27    473.17 o
   6   2  18       35.36      244.07    475.92 o
   7   2  18     1188.85     1402.94    520.59 o
 -14   3  18     2473.47     2661.05    407.29 o
 -13   3  18      606.93      464.90    404.85 o
 -12   3  18     1202.27     1536.98    362.49 o
 -11   3  18     2953.72     2796.58    296.64 o
 -10   3  18     1137.67     1037.70    282.15 o
  -9   3  18      332.25      332.69    267.30 o
  -8   3  18        3.97      -78.90    257.46 o
  -7   3  18      442.40      443.76    247.18 o
  -6   3  18      866.07     1185.02    354.31 o
  -5   3  18     2642.89     2733.05    287.05 o
  -4   3  18    18563.51    20093.38    679.37 o
  -3   3  18      713.41      622.88    251.80 o
  -2   3  18     3847.50     3477.14    250.29 o
  -1   3  18     4283.39     4141.96    266.37 o
   0   3  18     1266.49     1388.19    254.13 o
   1   3  18        0.45       84.37    256.52 o
   2   3  18        7.41      111.02    267.07 o
   3   3  18      170.94        9.01    281.46 o
   4   3  18      319.06      416.91    356.97 o
   5   3  18       28.26      296.69    465.69 o
   6   3  18     1058.96     1221.81    495.52 o
 -14   4  18      762.30     1049.08    419.36 o
 -13   4  18      431.54      930.91    396.10 o
 -12   4  18      826.02      941.74    382.10 o
 -11   4  18     2645.90     3097.17    351.18 o
 -10   4  18      124.11     -118.75    337.35 o
  -9   4  18       25.57       -0.74    270.78 o
  -8   4  18     2598.61     3040.42    267.67 o
  -7   4  18     4103.27     3772.05    254.99 o
  -6   4  18       77.87      344.97    305.70 o
  -5   4  18     3887.00     4093.98    290.80 o
  -4   4  18     1676.31     1428.85    273.14 o
  -3   4  18      273.31      368.40    284.54 o
  -2   4  18      137.23      144.68    250.03 o
  -1   4  18       66.66      -55.19    265.65 o
   0   4  18       79.59      120.39    267.37 o
   1   4  18       73.12      218.85    270.71 o
   2   4  18      701.05     1032.66    282.63 o
   3   4  18     2277.36     2614.68    283.03 o
   4   4  18      530.35      522.22    368.18 o
   5   4  18      858.55      894.45    383.44 o
   6   4  18     3659.05     4496.61    503.92 o
 -13   5  18     1854.87     1891.01    383.73 o
 -12   5  18        8.70      274.25    377.36 o
 -11   5  18      892.52      757.45    369.41 o
 -10   5  18      786.32      615.61    352.79 o
  -9   5  18      997.34     1268.40    333.30 o
  -8   5  18      614.76      337.50    332.70 o
  -7   5  18       47.45      -35.90    263.66 o
  -6   5  18     1488.18     1404.84    303.29 o
  -5   5  18     3130.90     3099.42    295.35 o
  -4   5  18     1219.08     1417.60    279.85 o
  -3   5  18      106.25       90.69    294.08 o
  -2   5  18      459.90      280.13    259.27 o
  -1   5  18     3528.54     3345.61    262.86 o
   0   5  18     2403.81     2488.36    266.82 o
   1   5  18       44.16      149.00    276.57 o
   2   5  18      123.91      -16.29    288.13 o
   3   5  18       28.78       17.26    299.65 o
   4   5  18     1631.74     1997.12    367.15 o
   5   5  18     3162.70     3397.74    385.84 o
   6   5  18      151.30      417.24    506.47 o
 -13   6  18       24.54      416.76    428.55 o
 -12   6  18       89.30        6.78    408.02 o
 -11   6  18     3237.76     2578.77    386.50 o
 -10   6  18     1255.75     1390.90    360.76 o
  -9   6  18     1423.84     1347.93    348.99 o
  -8   6  18     2557.61     2432.83    320.76 o
  -7   6  18      860.45      451.39    320.32 o
  -6   6  18       23.74      -83.13    321.22 o
  -5   6  18      581.79      286.25    405.77 o
  -4   6  18      480.90      671.45    289.93 o
  -3   6  18      214.24      181.74    303.98 o
  -2   6  18       55.70      143.46    299.41 o
  -1   6  18       21.93      200.78    272.88 o
   0   6  18     1149.43      794.96    275.09 o
   1   6  18     1043.74     1151.19    298.12 o
   2   6  18      798.14      772.86    295.28 o
   3   6  18     1325.41     1659.04    304.01 o
   4   6  18       27.65      120.33    362.05 o
   5   6  18       24.24       22.33    390.08 o
 -13   7  18      879.41      618.68    433.27 o
 -12   7  18     1540.25     1371.08    407.38 o
 -11   7  18      558.33      432.34    395.08 o
 -10   7  18     4359.58     5025.40    400.56 o
  -9   7  18     9923.50     9736.62    507.54 o
  -8   7  18      877.66      832.30    362.86 o
  -7   7  18     2573.20     2331.19    346.01 o
  -6   7  18     2414.27     2668.53    332.56 o
  -5   7  18     1265.43     1346.98    315.37 o
  -4   7  18      713.06      621.56    413.58 o
  -3   7  18       92.23     -167.88    394.70 o
  -2   7  18        0.11     -241.55    318.26 o
  -1   7  18      904.71      754.73    320.22 o
   0   7  18      573.41      740.97    284.36 o
   1   7  18     2786.91     3095.52    297.29 o
   2   7  18     1288.97     1418.18    305.24 o
   3   7  18       59.96      247.29    322.36 o
   4   7  18     2943.95     3404.81    390.38 o
   5   7  18      926.47     1291.43    408.82 o
 -12   8  18       55.58      -25.93    430.05 o
 -11   8  18      702.90      789.95    431.86 o
 -10   8  18     2182.71     3117.28    383.86 o
  -9   8  18        1.51     -202.48    354.80 o
  -8   8  18     2387.05     2759.37    363.54 o
  -7   8  18     1307.01     1206.72    357.02 o
  -6   8  18        0.07     -190.90    360.96 o
  -5   8  18        2.11     -195.15    352.47 o
  -4   8  18       20.40     -215.39    435.66 o
  -3   8  18       21.00       45.89    439.02 o
  -2   8  18      258.84      300.27    413.33 o
  -1   8  18      147.41       56.31    324.51 o
   0   8  18     1713.26     1845.93    346.09 o
   1   8  18       52.47      142.67    305.48 o
   2   8  18      507.73      469.79    316.74 o
   3   8  18      857.11      978.95    386.17 o
   4   8  18        1.08       -2.92    404.37 o
 -11   9  18     1230.34     1051.69    416.62 o
 -10   9  18      729.48      827.31    402.59 o
  -9   9  18     1155.45     1372.56    413.33 o
  -8   9  18      530.30      319.92    358.76 o
  -7   9  18      445.13      277.19    380.76 o
  -6   9  18      877.27      568.24    363.44 o
  -5   9  18      973.54     1094.27    351.32 o
  -4   9  18      252.63      199.30    372.80 o
  -3   9  18        1.45      -51.83    461.01 o
  -2   9  18      713.88      333.61    446.40 o
  -1   9  18      815.86      806.38    463.76 o
   0   9  18     2626.75     2461.13    354.57 o
   1   9  18      256.52      475.68    378.25 o
   2   9  18      131.30      276.40    332.49 o
   3   9  18        1.93      -61.28    408.66 o
 -10  10  18     1147.61     1227.28    436.32 o
  -9  10  18       10.38      298.88    409.88 o
  -8  10  18     2958.65     3324.65    404.54 o
  -7  10  18     1315.43     1613.69    391.78 o
  -6  10  18      681.01      320.37    386.21 o
[truncated: 23,475 more chars]
